# Supplementary material for: PurK, N5-Carboxyaminoimidazole Ribonucleotide Synthetase, an Exocrine Protein Induced by Potato Plants, Influences the Virulence Through Motility Modulation in Pectobacterium brasiliense NJAU180
Source: Microorganisms. 2026 Mar 2;14(3):568. doi: 10.3390/microorganisms14030568 (PMC13028927; doi:10.3390/microorganisms14030568)
Supplement: Supplementary file 1 [file microorganisms-14-00568-s001.zip › Table S1-S3.xlsx]

## Sheet: Summary
Table Name	Title
Table S1	The strains and plasmids used in this study
Table S2	The primers used in this study
Table S3	The significantly differentially expressed proteins in the supernatant of NJAU180 cultured in MM supplemented with aseptic potato plants (showed as NJAU180 Plant) compared with that of NJAU180 cultured solely in MM

## Sheet: Table S1
Table S1 The strains and plasmids used in this study
Strains and plasmids	the complete genotype	orgins
Escherichia coli
TreliefTM 5α	Standard cloning host, sensitive to carbapenem	TsingKe, China
S17-1λpir	λ-pir Lysogen of S17-1, Spr	Lab collection
BL21(DE3)	Host strain for molecular cloning	TsingKe, China
XL1-blue	Host for bacterial two-hybrid assay	Lab collection
Pseudomonas syringae pv. tomato
DC3000	not cause tobacco to produce suberine.	Wild-type strain
Pectobacterium brasiliense
NJAU180	Rifr, Wild-type strain, isolated from Solanum tuberosum L. in Ningxia, China in 2018	Lab collection
NJAU180(purK::FLAG)	Rifr, Gmr, NJAU180 completment with pBBR1MCS5 derivative with the fragment of purK::FLAG	This study
DpurK	Rifr, The NJAU180_purK gene knock-out mutant of NJAU180	This study
DpurK(pBBR_purK)	Rifr, Gmr, DpurK completment with pBBR1MCS5 derivative with the fragment of purK	This study
DpurK(pBBR)	Rifr, Gmr, DpurK completment with pBBR1MCS5	This study
NJAU180(pBBR)	Rifr, Gmr, NJAU180 completment with pBBR1MCS5	This study
NJAU180(flhD)	Rifr, Gmr, NJAU180 completment with pBBR1MCS5 derivative with the fragment of flhD	This study
NJAU180(flhC)	Rifr, Gmr, NJAU180 completment with pBBR1MCS6 derivative with the fragment of flhC	This study
NJAU180(flhB)	Rifr, Gmr, NJAU180 completment with pBBR1MCS7 derivative with the fragment of flhB	This study
NJAU180(flhA)	Rifr, Gmr, NJAU180 completment with pBBR1MCS8 derivative with the fragment of flhA	This study
NJAU180(flgA)	Rifr, Gmr, NJAU180 completment with pBBR1MCS9 derivative with the fragment of flgA	This study
NJAU180(flgB)	Rifr, Gmr, NJAU180 completment with pBBR1MCS10 derivative with the fragment of flgB	This study
NJAU180(flgD)	Rifr, Gmr, NJAU180 completment with pBBR1MCS11 derivative with the fragment of flgD	This study
NJAU180(flgE)	Rifr, Gmr, NJAU180 completment with pBBR1MCS12 derivative with the fragment of flgE	This study
NJAU180(flgF)	Rifr, Gmr, NJAU180 completment with pBBR1MCS13 derivative with the fragment of flgF	This study
NJAU180(flgG)	Rifr, Gmr, NJAU180 completment with pBBR1MCS14 derivative with the fragment of flgG	This study
NJAU180(flgH)	Rifr, Gmr, NJAU180 completment with pBBR1MCS15 derivative with the fragment of flgH	This study
NJAU180(flgI)	Rifr, Gmr, NJAU180 completment with pBBR1MCS16 derivative with the fragment of flgI	This study
NJAU180(flgJ)	Rifr, Gmr, NJAU180 completment with pBBR1MCS17 derivative with the fragment of flgJ	This study
NJAU180(flgL)	Rifr, Gmr, NJAU180 completment with pBBR1MCS18 derivative with the fragment of flgL	This study
NJAU180(fliQ)	Rifr, Gmr, NJAU180 completment with pBBR1MCS19 derivative with the fragment of fliQ	This study
NJAU180(fliJ)	Rifr, Gmr, NJAU180 completment with pBBR1MCS20 derivative with the fragment of fliJ	This study
NJAU180(fliN)	Rifr, Gmr, NJAU180 completment with pBBR1MCS21 derivative with the fragment of fliN	This study
NJAU180(fliF)	Rifr, Gmr, NJAU180 completment with pBBR1MCS22 derivative with the fragment of fliF	This study
NJAU180(fliH)	Rifr, Gmr, NJAU180 completment with pBBR1MCS23 derivative with the fragment of fliH	This study
NJAU180(fliP)	Rifr, Gmr, NJAU180 completment with pBBR1MCS24 derivative with the fragment of fliP	This study
NJAU180(fliD)	Rifr, Gmr, NJAU180 completment with pBBR1MCS25 derivative with the fragment of fliD	This study
NJAU180(fliO)	Rifr, Gmr, NJAU180 completment with pBBR1MCS26 derivative with the fragment of fliO	This study
NJAU180(fliI)	Rifr, Gmr, NJAU180 completment with pBBR1MCS27 derivative with the fragment of fliI	This study
DpurK-N	Rifr, The NJAU180_purK N-terminus gene knock-out mutant of NJAU180	This study
DpurK-N(purK-N)	Rifr, Gmr, DpurK-N completment with pBBR1MCS27 derivative with the fragment of NJAU180_purK N-terminus	This study
DpurK-M	Rifr, The NJAU180_purK M-terminus gene knock-out mutant of NJAU180	This study
DpurK-N(purK-M)	Rifr, Gmr, DpurK-N completment with pBBR1MCS27 derivative with the fragment of NJAU180_purK M-terminus	This study
DpurK-C	Rifr, The NJAU180_purK C-terminus gene knock-out mutant of NJAU180	This study
DpurK-N(purK-C)	Rifr, Gmr, DpurK-N completment with pBBR1MCS27 derivative with the fragment of NJAU180_purK C-terminus	This study
plasmid
pBBR_ purK::FLAG	Gmr, pBBR1MCS5 derivative with the fragment of purK::FLAG	This study
pBBR_flhD	Gmr, pBBR1MCS6 derivative with the fragment of flhD	This study
pBBR_flhC	Gmr, pBBR1MCS7 derivative with the fragment of flhC	This study
pBBR_flhB	Gmr, pBBR1MCS8 derivative with the fragment of flhB	This study
pBBR_flhA	Gmr, pBBR1MCS9 derivative with the fragment of flhA	This study
pBBR_flgA	Gmr, pBBR1MCS10 derivative with the fragment of flgA	This study
pBBR_flgB	Gmr, pBBR1MCS11 derivative with the fragment of flgB	This study
pBBR_flgD	Gmr, pBBR1MCS12 derivative with the fragment of flgD	This study
pBBR_flgE	Gmr, pBBR1MCS13 derivative with the fragment of flgE	This study
pBBR_flgF	Gmr, pBBR1MCS14 derivative with the fragment of flgF	This study
pBBR_flgG	Gmr, pBBR1MCS15 derivative with the fragment of flgG	This study
pBBR_flgH	Gmr, pBBR1MCS16 derivative with the fragment of flgH	This study
pBBR_flgI	Gmr, pBBR1MCS17 derivative with the fragment of flgI	This study
pBBR_flgJ	Gmr, pBBR1MCS18 derivative with the fragment of flgJ	This study
pBBR_flgL	Gmr, pBBR1MCS19 derivative with the fragment of flgL	This study
pBBR_fliQ	Gmr, pBBR1MCS20 derivative with the fragment of fliQ	This study
pBBR_fliJ	Gmr, pBBR1MCS21 derivative with the fragment of fliJ	This study
pBBR_fliN	Gmr, pBBR1MCS22 derivative with the fragment of fliN	This study
pBBR_fliF	Gmr, pBBR1MCS23 derivative with the fragment of fliF	This study
pBBR_fliH	Gmr, pBBR1MCS24 derivative with the fragment of fliH	This study
pBBR_fliP	Gmr, pBBR1MCS25 derivative with the fragment of fliP	This study
pBBR_fliD	Gmr, pBBR1MCS26 derivative with the fragment of fliD	This study
pBBR_fliO	Gmr, pBBR1MCS27 derivative with the fragment of fliO	This study
pBBR_fliI	Gmr, pBBR1MCS28 derivative with the fragment of fliI	This study
pTRG	Tetr, The plasmid used for protein expression in bacterial one-hybridization assay	Lab collection
pTRG-PurE	Tetr, pTRG containing the coding region of PurE	This study
pBXcmT	Chlor, The plasmid used for promoter in bacterial one hybridization assay	Lab collection
pBXcmT-PurK	Chlor, pBXTcmT containing the coding region of PurK	This study
pET30A	Kmr. Protein expression vector with a His tag	Lab collection
pET30A-PurK	Kmr, pET30A with the coding region of PurK from NJAU180	This study
pGEX6p-1	Ampr, Protein expression vector with a GFT tag	Lab collection
pGEX6p-1-PurE	Ampr, pGEX6p-1 with the coding region of PurE from NJAU180	This study

## Sheet: Table S2
Table S2 The primers used in this study
Primer Name	Primer Sequence (5' to 3')	Purpose
pBBR-purK::FLAG-F	ATGAAACCGGTCTGCGTATT	To construct plasmid pBBR-purK::FLAG
pBBR-purK::FLAG-R	TCATTTGTCGTCGTCGTCTTTGTAGTCGGCGGTGAGTTTTTCTT
purK-1F	CGGAATTCCGTGGTGGTCAGCGAATA	To constract mutant strain DpurK
purK-1R	CGGGATCCCTGGCGTGGGCAGAAGAA
purK-2F	GCTCTAGACCGGCTCTGCATCCAGACCCACTGG
purK-2R	CCCAAGCTTTGAGCAAGCGGCACAGAA
purK-N-1F	ATGACCATGATTACGAATTCAGCTCGTTAATGAGCAAGTGATC	To constract mutant strain DpurK-N
purK-N-1R	GCTATACGAACGGTACCGCGTCTGGCCGATC
purK-N-2F	GCTATACGAAGTTATCATGCCTCCTCCCGCG
purK-N-2R	CGACGGCCAGTGCCAAGCTTAGCTGTTCAGCTTTGCTGAGCA
purK-M-1F	ATGACCATGATTACGAATTCCGGCAGATTGCAACCTGC	To constract mutant strain DpurK-M
purK-M-1R	GCTATACGAACGGTAGATCTGCCGCTGCCGGTA
purK-M-2F	GCTATACGAAGTTATTTGCGTCAGGCGATCGGC
purK-M-2R	CGACGGCCAGTGCCAAGCTTAATGGCGTCAGGCGCAAAC
purK-C-1F	ATGACCATGATTACGAATTCGAACGAGACATATTGCTAATTATGT	To constract mutant strain DpurK-C
purK-C-1R	GCTATACGAACGGTACTCACCGCCTGACAGATC
purK-C-2F	GCTATACGAAGTTATTGCTTCGACAACCGGTACC
purK-C-2R	CGACGGCCAGTGCCAAGCTTTACCCGCTCACTCATAACCTG
Km-F	CGGGATCCTACCGTTCGTATAGCATACATTATACGAAGTTATGA AGCTCCCTCGTGC	To amplify kanamycin resistance cassette from pET30, and the added lox sites are performed to eliminate Km fragment
Km-R	GCTCTAGATACCGTTCGTATAATGTATGCTATACGAAGTTATCAG GTGGCACTTTTCG
purK_pBBR-F	CCCAAGCTTGCATGACAATGGCATCGCCA	To construct plasmid pBBR-purK
purK_pBBR-R	GCTCTAGATCAGGCGGTGAGTTTTTCT
purK-N_pBBR-F	CCCAAGCTTAAACCGGTCTGCGTATTAGG	To construct plasmid pBBR-purK-N
purK-N_pBBR-R	GCTCTAGAGAAAATATCGCGGTTTGCAA
purK-M_pBBR-F	CCCAAGCTTAAGCAGCTGTTGGACTCGCT	To construct plasmid pBBR-purK-M
purK-M_pBBR-R	GCTCTAGACAAAATGGCGCGCAGATGCA
purK-C_pBBR-F	CCCAAGCTTCCGTCGGTGATGGTCAACCT	To construct plasmid pBBR-purK-C
purK-C_pBBR-R	GCTCTAGATTTTTCTTCTGCCCACGCCA
pBT-purK-F	TGGCGCGGCCGCATCGAATTCC ATGAAACCGGTCTGCGTATT	To construct plasmid pBT-purK
pBT-purK-R	AATTAATTAACTCGAGGATCC TCAGGCGGTGAGTTTTTC
pTRG-purE-F	AAACCAGAGGCGGCCGGATCC ATGTCATCCAACGTTGCCC	To construct plasmid pTRG-purE
pTRG-purE-R	GCGCCAGCTCAGACTGAATTC TCATGCCTCCTCCCGCGGAT
pET30A-purK-F	AAGAAGGAGATATACATATGAAACCGGTCTGCGTATT	To construct plasmid pET30a-purK
pET30A-purK-R	TCGAGTGCGGCCGCAAGCTT TCAGGCGGTGAGTTTTTC
pGEX6p-1-purE-F	TCCAGGGGCCCCTGGGATCC ATGTCATCCAACGTTGCCC	To construct plasmid pGEX6p-1-purE
pGEX6p-1-purE-R	TCGAGTCGACCCGGGAATTC TCATGCCTCCTCCCGCGGAT
pBBR_flhD-F	GTCGACGGTATCGATAAGCTTGATGGGTACCTCTGAA	To construct pBBR-flhD
pBBR_flhD-R	CGCTCTAGAACTAGTGGATCC TTATGCCCTTTTCTT
pBBR_flhC-F	GTCGACGGTATCGATAAGCTTGATGGCGGAGAAAAGT	To construct pBBR-flhC
pBBR_flhC-R	CGCTCTAGAACTAGTGGATCC TCAGACTGCGTGTTT
pBBR_flhB-F	GTCGACGGTATCGATAAGCTTGATGATGGTCGCAGGC	To construct pBBR-flhB
pBBR_flhB-R	CGCTCTAGAACTAGTGGATCC TTAGCCATCAGTAGT
pBBR_flhA-F	GTCGACGGTATCGATAAGCTTGATGATGGTATTGCCG	To construct pBBR-flhA
pBBR_flhA-R	CGCTCTAGAACTAGTGGATCC TCACTTCTGAGCTTC
pBBR_flgA-F	GTCGACGGTATCGATAAGCTTGATGAAAACAATACAT	To construct pBBR-flgA
pBBR_flgA-R	CGCTCTAGAACTAGTGGATCCTTACTGTGAGATCAG
pBBR_flgB-F	GTCGACGGTATCGATAAGCTTGATGCTTGATAAATTA	To construct pBBR-flgB
pBBR_flgB-R	CGCTCTAGAACTAGTGGATCCTCACGAACCTGACTG
pBBR_flgD-F	GTCGACGGTATCGATAAGCTTGGTGTCTGTAACAATT	To construct pBBR-flgD
pBBR_flgD-R	CGCTCTAGAACTAGTGGATCCTTACAGAATCTGCCG
pBBR_flgE-F	GTCGACGGTATCGATAAGCTTGATGGGTTTTTCTCAG	To construct pBBR-flgE
pBBR_flgE-R	CGCTCTAGAACTAGTGGATCCTTAACGCAGGCTAAC
pBBR_flgF-F	GTCGACGGTATCGATAAGCTTGATGGATCACGCGATT	To construct pBBR-flgF
pBBR_flgF-R	CGCTCTAGAACTAGTGGATCCTTAACCCATTGCTAA
pBBR_flgG-F	GTCGACGGTATCGATAAGCTTGATGATCCGTTCTTTG	To construct pBBR-flgG
pBBR_flgG-R	CGCTCTAGAACTAGTGGATCC TTACAGTTGGGTCAAT
pBBR_flgH-F	GTCGACGGTATCGATAAGCTTGGTGCAGCCGATGAATT	To construct pBBR-flgH
pBBR_flgH-R	CGCTCTAGAACTAGTGGATCCTTAGAACGGAGAAAC
pBBR_flgI-F	GTCGACGGTATCGATAAGCTTGATGCGGATTGCATCA	To construct pBBR-flgI
pBBR_flgI-R	CGCTCTAGAACTAGTGGATCCTCAGATAATTTCCAG
pBBR_flgJ-F	GTCGACGGTATCGATAAGCTTGATGAGTGATATACAG	To construct pBBR-flgJ
pBBR_flgJ-R	CGCTCTAGAACTAGTGGATCCTTAAAATAGCCGACT
pBBR_flgL-F	GTCGACGGTATCGATAAGCTTGATGTACCAGCAGAAT	To construct pBBR-flgL
pBBR_flgL-R	CGCTCTAGAACTAGTGGATCCCTATCTCATCTGGAA
pBBR_fliQ-F	GTCGACGGTATCGATAAGCTTGATGACACCAGAATCG	To construct pBBR-fliQ
pBBR_fliQ-R	CGCTCTAGAACTAGTGGATCCTTACCCAATAATGT
pBBR_fliJ-F	GTCGACGGTATCGATAAGCTTGATGAAAACCCAGTCA	To construct pBBR-fliJ
pBBR_fliJ-R	CGCTCTAGAACTAGTGGATCCTCATGATTCTGTTTT
pBBR_fliN-F	GTCGACGGTATCGATAAGCTTGGTGGACGATCTGTGG	To construct pBBR-fliN
pBBR_fliN-R	CGCTCTAGAACTAGTGGATCCTTAACGACTCAGGCG
pBBR_fliF-F	GTCGACGGTATCGATAAGCTTGATGAACGCCTCATTC	To construct pBBR-fliF
pBBR_fliF-R	CGCTCTAGAACTAGTGGATCCTCATAGTTCAGTACT
pBBR_fliH-F	GTCGACGGTATCGATAAGCTTGATGTCTAACGCCCCC	To construct pBBR-fliH
pBBR_fliH-R	CGCTCTAGAACTAGTGGATCCTTATAGCTCTCCCGG
pBBR_fliP-F	GTCGACGGTATCGATAAGCTTGATGAGTGCCTTGCCT	To construct pBBR-fliP
pBBR_fliP-R	CGCTCTAGAACTAGTGGATCCCTAACTATAAAAACT
pBBR_fliD-F	GTCGACGGTATCGATAAGCTTGATGGCAAGCGTTTCT	To construct pBBR-fliD
pBBR_fliD-R	CGCTCTAGAACTAGTGGATCCTTAGAGTTTAGAGAAC
pBBR_fliO-F	GTCGACGGTATCGATAAGCTTGATGTTACTGACACAG	To construct pBBR-fliO
pBBR_fliO-R	CGCTCTAGAACTAGTGGATCCTCATTCCGATTTTTC
pBBR_fliI-F	GTCGACGGTATCGATAAGCTTGATGACTTCACGCCTC	To construct pBBR-fliI
pBBR_fliI-R	CGCTCTAGAACTAGTGGATCCCTACTCGTTACGAGG
flhD-F-qRT	GCTTCTGCGATGTTTCGTCT	Quantitative Real-time PCR
flhD-R-qRT	TCCACACGTGATTCCTGAGT
flhC-F-qRT	CCTCAGAGCGATTCTCCACT	Quantitative Real-time PCR
flhC-R--qRT	CAGCATACCGCTGTCAACAA
flhB-F-qRT	CGTATTCGTCAGCAGCAGAG	Quantitative Real-time PCR
flhB-R-qRT	GAATACGCAACGCGATCTCA
flhA-F-qRT	ACGCTGCTTACTATCGGTGA	Quantitative Real-time PCR
flhA-R-qRT	CGTCCTGATCGGTACTCACA
flgA-F-qRT	GCTTTCAGGGAAGCACGAAT	Quantitative Real-time PCR
flgA-R-qRT	TTGAATGAAGCGACGCTGTT
flgB-F-qRT	AGCAGGAAGCGTTGAACTTG	Quantitative Real-time PCR
flgB-R-qRT	TGCCGTACAGATGTGGTCTT
flgD-F-qRT	GGTAAAGCTGTTCGCACGAT	Quantitative Real-time PCR
flgD-R-qRT	GCCGCGAACGACACTATTTA
flgE-F-qRT	TGTTATTGGCCTGGCAGGTA	Quantitative Real-time PCR
flgE-R-qRT	GCAGAATGGAATCCTGCGTT
flgF-F-qRT	TGCTGTACCGGTAAATGGGT	Quantitative Real-time PCR
flgF-R-qRT	GCTGTTTGTACTGCCAACCA
flgG-F-qRT	CGGTGCTCAATCTTCAGAGC	Quantitative Real-time PCR
flgG-R-qRT	GTGTAAGCCGTTGTCCCATC
flgH-F-qRT	GGTACCGCGTTATCTTGACG	Quantitative Real-time PCR
flgH-R-qRT	CACTGAAGGTGTTGTTCGCA
flgI-F-qRT	CTGTGCTATCGCTCAGGGTA	Quantitative Real-time PCR
flgI-R-qRT	CGCTGGAATTGACTCGTTGT
flgJ-F-qRT	ACCTTATCATCGCTCAGGCA	Quantitative Real-time PCR
flgJ-R-qRT	CGTCGTTATCTCCGTTGTCG
flgL-F-qRT	CGGGCGATGCTAAGAAAGAG	Quantitative Real-time PCR
flgL-R-qRT	CTGCACGAACGGCTGAAATA
fliQ-F-qRT	AGCGGGCTGCTTATTAGTCT	Quantitative Real-time PCR
fliQ-R-qRT	AAGGGCCAGCGATCACTAAG
fliJ-F-qRT	TAGACAACAGCTCTCGCAGT	Quantitative Real-time PCR
fliJ-R-qRT	AAGCTGTCTTGTCAGTTCGC
fliN-F-qRT	TTAAGTCGCTAGACGGGCAT	Quantitative Real-time PCR
fliN-R-qRT	ATCCAACGGTTCACCTGCTA
fliF-F-qRT	TCTGCTCGTGAACAAACTG	Quantitative Real-time PCR
fliF-R-qRT	GCAACACTGCTGGAAACC
fliH-F-qRT	CAGACGCTGGATACACTCG	Quantitative Real-time PCR
fliH-R-qRT	GCATTACCATCGCATACCG
fliP-F-qRT	CATTGACCTCGTTGTTGCCA	Quantitative Real-time PCR
fliP-R-qRT	AATAGTTGCCGGAGGAACCA
fliD-F-qRT	AATCACGGCGAATGGTAT	Quantitative Real-time PCR
fliD-R-qRT	TCAATCGTCAGGGTTTCC
fliO-F-qRT	TAGGTGTTACGGCTCAGCAA	Quantitative Real-time PCR
fliO-R-qRT	ACTGTCGTTGGTTGGTTGTG
fliI-F-qRT	TCTGCTCGTGAACAAACTG	Quantitative Real-time PCR
fliI-R-qRT	GCAACACTGCTGGAAACC
PR2-F-qRT	CTTCCGCTAACATTGAGGAGAC	Quantitative Real-time PCR
PR2-R-qRT	TTGGCACATCCGAGTAGTAGC
PR2b-F-qRT	CAGAGGCACAGGTTTACACG	Quantitative Real-time PCR
PR2b-R-qRT	GCACACACATTGCCATCTTC
PR5-F-qRT	TGGAGCTATGGTGCTTGTGA	Quantitative Real-time PCR
PR5-R-qRT	TTGATGCCTTTGACCTTGGT
WRKY7-F-qRT	AAGCCAACGAGGATGGAGTA	Quantitative Real-time PCR
wrky7-R-qRT	TCCACCAGCATCCTCATTCT

## Sheet: Table S3
Table S3 The significantly differentially expressed proteins in the supernatant of NJAU180 cultured in MM supplemented with aseptic potato plants (showed as NJAU180 Plant) compared with that of NJAU180 cultured solely in MM
No.	Accession	Annotation	Log2FC (NJAU180Plant/NJAU180)
1	A0A0M2F3H2	Iron-binding protein OS=Pectobacterium brasiliense OX=180957 GN=KU74_11915 PE=3 SV=1	9.18487
2	A0A0M2F249	L-arabinose-binding periplasmic protein OS=Pectobacterium brasiliense OX=180957 GN=KU74_11380 PE=3 SV=1	9.18487
3	A0A0M2EX73	Phosphoethanolamine transferase OS=Pectobacterium brasiliense OX=180957 GN=KU74_16275 PE=4 SV=1	9.18487
4	A0A086ELW6	Immunity protein OS=Pectobacterium brasiliense OX=180957 GN=IW01_15150 PE=4 SV=1	9.18487
5	A0A0M2F182	3-mercaptopyruvate sulfurtransferase OS=Pectobacterium brasiliense OX=180957 GN=sseA PE=4 SV=1	9.18487
6	A0A0M2F1F6	Fe/B12 periplasmic-binding domain-containing protein OS=Pectobacterium brasiliense OX=180957 GN=KU74_15250 PE=4 SV=1	9.18487
7	A0A086EKU0	ATP-dependent protease subunit HslV OS=Pectobacterium brasiliense OX=180957 GN=hslV PE=3 SV=1	9.18487
8	A0A0M2F2B6	Uncharacterized protein OS=Pectobacterium brasiliense OX=180957 GN=KU74_10690 PE=4 SV=1	9.18487
9	A0A086ED12	Succinate dehydrogenase iron-sulfur subunit OS=Pectobacterium brasiliense OX=180957 GN=IW01_18785 PE=3 SV=1	9.18487
10	A0A086EZH2	tRNA-2-methylthio-N(6)-dimethylallyladenosine synthase OS=Pectobacterium brasiliense OX=180957 GN=miaB PE=3 SV=1	9.18487
11	A0A086ELG7	UPF0301 protein IW01_14360 OS=Pectobacterium brasiliense OX=180957 GN=IW01_14360 PE=3 SV=1	9.18487
12	A0A086EY84	Chemotaxis protein OS=Pectobacterium brasiliense OX=180957 GN=IW01_08355 PE=4 SV=1	9.18487
13	A0A086EBP1	Xylose isomerase OS=Pectobacterium brasiliense OX=180957 GN=xylA PE=3 SV=1	9.18487
14	A0A086EAY8	Xylose isomerase OS=Pectobacterium brasiliense OX=180957 GN=IW01_18045 PE=3 SV=1	9.18487
15	A0A086ERN8	Acyl-CoA esterase OS=Pectobacterium brasiliense OX=180957 GN=IW01_21000 PE=4 SV=1	9.18487
16	A0A086EHC1	Bifunctional D-altronate/D-mannonate dehydratase OS=Pectobacterium brasiliense OX=180957 GN=F126LOC_00699 PE=4 SV=1	9.18487
17	A0A086EJR7	Lipopolysaccharide export system protein LptA OS=Pectobacterium brasiliense OX=180957 GN=lptA PE=3 SV=1	9.18487
18	A0A086EMC8	3'-5' ssDNA/RNA exonuclease TatD OS=Pectobacterium brasiliense OX=180957 GN=tatD PE=3 SV=1	9.18487
19	A0A0M2EYB0	Membrane protein OS=Pectobacterium brasiliense OX=180957 GN=KU74_20200 PE=4 SV=1	9.18487
20	A0A3S1A608	Recombination factor protein RarA OS=Pectobacterium brasiliense OX=180957 GN=F126LOC_00971 PE=4 SV=1	9.18487
21	A0A086EJX9	FrvA OS=Pectobacterium brasiliense OX=180957 GN=IW01_16660 PE=4 SV=1	9.18487
22	A0A086ED03	Membrane protein OS=Pectobacterium brasiliense OX=180957 GN=IW01_18730 PE=4 SV=1	9.18487
23	A0A086ETE0	High-affinity branched-chain amino acid transport ATP-binding protein OS=Pectobacterium brasiliense OX=180957 GN=livF PE=3 SV=1	9.18487
24	A0A0M2F2V5	Allophanate hydrolase OS=Pectobacterium brasiliense OX=180957 GN=KU74_10765 PE=4 SV=1	9.18487
25	A0A3S0XSX3	Membrane protein OS=Pectobacterium brasiliense OX=180957 GN=F126LOC_01868 PE=4 SV=1	8.185
26	A0A0M2F288	NADP oxidoreductase OS=Pectobacterium brasiliense OX=180957 GN=KU74_01360 PE=4 SV=1	8.05
27	A0A086F024	Hemolysin secretion protein D OS=Pectobacterium brasiliense OX=180957 GN=IW01_04265 PE=3 SV=1	5.339
28	A0A0M2F2Y2	Uncharacterized protein OS=Pectobacterium brasiliense OX=180957 GN=KU74_10920 PE=4 SV=1	5.276
29	A0A3S0XUM7	Uncharacterized protein OS=Pectobacterium brasiliense OX=180957 GN=F126LOC_03194 PE=4 SV=1	4.559
30	A0A086ET39	Beta sliding clamp OS=Pectobacterium brasiliense OX=180957 GN=F126LOC_03947 PE=3 SV=1	4.522
31	A0A0M2EYR5	N5-carboxyaminoimidazole ribonucleotide synthase OS=Pectobacterium brasiliense OX=180957 GN=purK PE=3 SV=1	4.026
32	A0A086EZF1	Octanoyltransferase OS=Pectobacterium brasiliense OX=180957 GN=lipB PE=3 SV=1	3.758
33	A0A086E565	GTP cyclohydrolase-2 OS=Pectobacterium brasiliense OX=180957 GN=ribA PE=3 SV=1	3.743
34	A0A086EP73	Aspartate carbamoyltransferase regulatory chain OS=Pectobacterium brasiliense OX=180957 GN=pyrI PE=3 SV=1	3.619
35	A0A086EPR8	Multifunctional CCA protein OS=Pectobacterium brasiliense OX=180957 GN=cca PE=3 SV=1	3.563
36	A0A086EQZ3	Amino acid ABC transporter ATP-binding protein OS=Pectobacterium brasiliense OX=180957 GN=F126LOC_03011 PE=4 SV=1	3.205
37	A0A086F062	Glycerol dehydrogenase OS=Pectobacterium brasiliense OX=180957 GN=IW01_04465 PE=4 SV=1	2.981
38	A0A086E8B2	Chromosome partition protein MukF OS=Pectobacterium brasiliense OX=180957 GN=mukF PE=3 SV=1	2.742
39	A0A086EV20	Peptidoglycan-binding protein OS=Pectobacterium brasiliense OX=180957 GN=IW01_10280 PE=4 SV=1	2.608
40	A0A0M2F2B3	Endopeptidase La OS=Pectobacterium brasiliense OX=180957 GN=KU74_01485 PE=3 SV=1	2.585
41	A0A086EFW8	Decarboxylase OS=Pectobacterium brasiliense OX=180957 GN=IW01_18235 PE=4 SV=1	2.419
42	A0A086F125	Polyphosphate kinase OS=Pectobacterium brasiliense OX=180957 GN=ppk PE=3 SV=1	2.388
43	A0A086EZQ9	Steroid delta-isomerase OS=Pectobacterium brasiliense OX=180957 GN=IW01_04550 PE=4 SV=1	1.924
44	A0A086F001	Oligogalacturonate lyase OS=Pectobacterium brasiliense OX=180957 GN=F126LOC_00808 PE=4 SV=1	1.723
45	A0A086EVS3	Cytochrome D ubiquinol oxidase subunit III OS=Pectobacterium brasiliense OX=180957 GN=F126LOC_00069 PE=4 SV=1	1.66
46	A0A086EK80	Uronate isomerase OS=Pectobacterium brasiliense OX=180957 GN=uxaC PE=3 SV=1	1.565
47	A0A0M2EY58	Esterase OS=Pectobacterium brasiliense OX=180957 GN=KU74_20705 PE=4 SV=1	1.294
48	A0A086EZA1	Chemotaxis protein OS=Pectobacterium brasiliense OX=180957 GN=IW01_05945 PE=4 SV=1	1.27
49	A0A433NAT0	Ferredoxin OS=Pectobacterium brasiliense OX=180957 GN=F126LOC_02389 PE=4 SV=1	1.216
50	A0A086F006	Diguanylate cyclase OS=Pectobacterium brasiliense OX=180957 GN=IW01_05065 PE=4 SV=1	1.2
51	A0A086EGQ8	Transcriptional regulator MraZ OS=Pectobacterium brasiliense OX=180957 GN=mraZ PE=3 SV=1	1.193
52	A0A433N802	Ribulose-phosphate 3-epimerase OS=Pectobacterium brasiliense OX=180957 GN=F126LOC_03110 PE=3 SV=1	1.094
53	A0A433N5Z2	Peptidylprolyl isomerase OS=Pectobacterium brasiliense OX=180957 GN=F126LOC_03372 PE=4 SV=1	1.067
54	A0A086ER13	ATP-dependent RNA helicase RhlB OS=Pectobacterium brasiliense OX=180957 GN=rhlB PE=3 SV=1	1.002
1	A0A3S1FE37	3-beta hydroxysteroid dehydrogenase OS=Pectobacterium brasiliense OX=180957 GN=F126LOC_03552 PE=4 SV=1	-1.003
2	A0A433N6R5	Dienelactone hydrolase OS=Pectobacterium brasiliense OX=180957 GN=F126LOC_03177 PE=4 SV=1	-1.005
3	A0A086EP60	Probable cytosol aminopeptidase OS=Pectobacterium brasiliense OX=180957 GN=pepA PE=3 SV=1	-1.019
4	A0A433NCU4	Isoleucine--tRNA ligase OS=Pectobacterium brasiliense OX=180957 GN=ileS PE=3 SV=1	-1.026
5	A0A086EN01	Acetate kinase OS=Pectobacterium brasiliense OX=180957 GN=ackA PE=3 SV=1	-1.028
6	A0A086EVN1	Biotin carboxyl carrier protein of acetyl-CoA carboxylase OS=Pectobacterium brasiliense OX=180957 GN=F126LOC_00025 PE=4 SV=1	-1.051
7	A0A0M2F6V7	Flavodoxin OS=Pectobacterium brasiliense OX=180957 GN=KU74_04880 PE=4 SV=1	-1.063
8	A0A086E341	Phosphoribosylformylglycinamidine synthase OS=Pectobacterium brasiliense OX=180957 GN=purL PE=3 SV=1	-1.063
9	A0A086EZD1	Outer membrane protein assembly factor BamC OS=Pectobacterium brasiliense OX=180957 GN=bamC PE=3 SV=1	-1.088
10	A0A086E452	30S ribosomal protein S16 OS=Pectobacterium brasiliense OX=180957 GN=rpsP PE=3 SV=1	-1.098
11	A0A433NJP7	NADP-dependent malic enzyme OS=Pectobacterium brasiliense OX=180957 GN=F126LOC_00648 PE=4 SV=1	-1.113
12	A0A3S0XZQ2	NADH:flavin oxidoreductase OS=Pectobacterium brasiliense OX=180957 GN=F126LOC_01727 PE=4 SV=1	-1.113
13	A0A086E696	Glutamine ABC transporter ATP-binding protein OS=Pectobacterium brasiliense OX=180957 GN=glnQ PE=4 SV=1	-1.123
14	A0A086EFK1	6-carboxy-5,6,7,8-tetrahydropterin synthase OS=Pectobacterium brasiliense OX=180957 GN=F126LOC_04169 PE=3 SV=1	-1.157
15	A0A086F2C3	Avirulence protein OS=Pectobacterium brasiliense OX=180957 GN=IW01_00155 PE=4 SV=1	-1.171
16	A0A086EM04	UvrABC system protein A OS=Pectobacterium brasiliense OX=180957 GN=uvrA PE=3 SV=1	-1.188
17	A0A086E7U2	SpoVR family protein OS=Pectobacterium brasiliense OX=180957 GN=IW01_17910 PE=4 SV=1	-1.291
18	A0A086EJR9	3-deoxy-D-manno-octulosonate 8-phosphate phosphatase KdsC OS=Pectobacterium brasiliense OX=180957 GN=IW01_16360 PE=3 SV=1	-1.291
19	A0A086EEI1	Hemin ABC transporter substrate-binding protein OS=Pectobacterium brasiliense OX=180957 GN=F126LOC_03884 PE=4 SV=1	-1.297
20	A0A086ESF3	Pectate lyase OS=Pectobacterium brasiliense OX=180957 GN=IW01_11855 PE=3 SV=1	-1.36
21	A0A086EYP6	UDP-glucose 4-epimerase OS=Pectobacterium brasiliense OX=180957 GN=IW01_06915 PE=3 SV=1	-1.38
22	A0A086EF29	Transcriptional regulator PdhR OS=Pectobacterium brasiliense OX=180957 GN=pdhR PE=4 SV=1	-1.385
23	A0A086EUD2	T-protein OS=Pectobacterium brasiliense OX=180957 GN=tyrA PE=4 SV=1	-1.389
24	A0A086EVT8	Membrane protein OS=Pectobacterium brasiliense OX=180957 GN=IW01_16515 PE=4 SV=1	-1.418
25	A0A3S0ZYR7	Oligopeptidase B OS=Pectobacterium brasiliense OX=180957 GN=F126LOC_00855 PE=4 SV=1	-1.425
26	A0A0M2F0W7	Sugar-binding protein OS=Pectobacterium brasiliense OX=180957 GN=KU74_15205 PE=4 SV=1	-1.436
27	A0A086EC76	Membrane protein OS=Pectobacterium brasiliense OX=180957 GN=F126LOC_03439 PE=4 SV=1	-1.437
28	A0A086EM03	Single-stranded DNA-binding protein OS=Pectobacterium brasiliense OX=180957 GN=IW01_15335 PE=3 SV=1	-1.439
29	A0A0M2F273	Tryptophan synthase beta chain OS=Pectobacterium brasiliense OX=180957 GN=trpB PE=3 SV=1	-1.464
30	A0A0M2F2N0	Membrane protein OS=Pectobacterium brasiliense OX=180957 GN=KU74_11290 PE=4 SV=1	-1.468
31	A0A433NCX0	Ribose-5-phosphate isomerase A OS=Pectobacterium brasiliense OX=180957 GN=rpiA PE=3 SV=1	-1.475
32	A0A086EDQ6	50S ribosomal protein L6 OS=Pectobacterium brasiliense OX=180957 GN=rplF PE=3 SV=1	-1.476
33	A0A086EKD0	Proline aminopeptidase P II OS=Pectobacterium brasiliense OX=180957 GN=IW01_17480 PE=3 SV=1	-1.486
34	A0A086ELW0	Dihydrolipoyl dehydrogenase OS=Pectobacterium brasiliense OX=180957 GN=IW01_15120 PE=3 SV=1	-1.492
35	A0A086F2F4	Proline--tRNA ligase OS=Pectobacterium brasiliense OX=180957 GN=proS PE=3 SV=1	-1.492
36	A0A086EZ18	PTS system fructose-specific transporter subunits IIBC OS=Pectobacterium brasiliense OX=180957 GN=IW01_06335 PE=4 SV=1	-1.501
37	A0A086EXQ5	6-phospho-beta-glucosidase OS=Pectobacterium brasiliense OX=180957 GN=IW01_08875 PE=3 SV=1	-1.501
38	A0A3S1AAL2	DUF2314 domain-containing protein OS=Pectobacterium brasiliense OX=180957 GN=F126LOC_04309 PE=4 SV=1	-1.506
39	A0A086EG06	30S ribosomal protein S19 OS=Pectobacterium brasiliense OX=180957 GN=rpsS PE=3 SV=1	-1.513
40	A0A0M2F125	Phosphoenolpyruvate synthase OS=Pectobacterium brasiliense OX=180957 GN=KU74_09405 PE=3 SV=1	-1.531
41	A0A3S1FKX4	Glucohydrolase OS=Pectobacterium brasiliense OX=180957 GN=F126LOC_01686 PE=4 SV=1	-1.539
42	A0A086EJY9	2,5-diketo-D-gluconic acid reductase OS=Pectobacterium brasiliense OX=180957 GN=dkgA PE=4 SV=1	-1.542
43	A0A0M2F6W4	Ligand-gated channel OS=Pectobacterium brasiliense OX=180957 GN=KU74_05935 PE=3 SV=1	-1.572
44	A0A433N9P3	Anthranilate phosphoribosyltransferase OS=Pectobacterium brasiliense OX=180957 GN=trpD PE=3 SV=1	-1.576
45	A0A3S1FHA1	Oligopeptide ABC transporter substrate-binding protein OppA OS=Pectobacterium brasiliense OX=180957 GN=F126LOC_02568 PE=4 SV=1	-1.584
46	A0A0M2F615	Uncharacterized protein OS=Pectobacterium brasiliense OX=180957 GN=KU74_02795 PE=4 SV=1	-1.585
47	A0A0M2EZJ8	Argininosuccinate lyase OS=Pectobacterium brasiliense OX=180957 GN=argH PE=3 SV=1	-1.589
48	A0A086F088	6,7-dimethyl-8-ribityllumazine synthase OS=Pectobacterium brasiliense OX=180957 GN=ribH PE=3 SV=1	-1.606
49	A0A086EFG5	Inorganic pyrophosphatase OS=Pectobacterium brasiliense OX=180957 GN=ppa PE=3 SV=1	-1.634
50	A0A3S0XYU5	Uncharacterized protein OS=Pectobacterium brasiliense OX=180957 GN=F126LOC_00851 PE=4 SV=1	-1.643
51	A0A086ESL5	Bacterioferritin OS=Pectobacterium brasiliense OX=180957 GN=IW01_12190 PE=3 SV=1	-1.652
52	A0A086F0A9	ATP-dependent Clp protease proteolytic subunit OS=Pectobacterium brasiliense OX=180957 GN=clpP PE=3 SV=1	-1.657
53	A0A086EZS9	NAD(P) transhydrogenase subunit alpha OS=Pectobacterium brasiliense OX=180957 GN=pntA PE=3 SV=1	-1.658
54	A0A0M2F031	Diaminobutyrate--2-oxoglutarate aminotransferase OS=Pectobacterium brasiliense OX=180957 GN=KU74_11225 PE=3 SV=1	-1.667
55	A0A0M2F5V7	Gamma-aminobutyraldehyde dehydrogenase OS=Pectobacterium brasiliense OX=180957 GN=patD PE=3 SV=1	-1.679
56	A0A086ENI5	Purine nucleoside phosphorylase DeoD-type OS=Pectobacterium brasiliense OX=180957 GN=deoD PE=3 SV=1	-1.688
57	A0A3S0ZY58	Erythronate-4-phosphate dehydrogenase OS=Pectobacterium brasiliense OX=180957 GN=pdxB PE=3 SV=1	-1.694
58	A0A086EZY1	Sugar ABC transporter substrate-binding protein OS=Pectobacterium brasiliense OX=180957 GN=F126LOC_00788 PE=4 SV=1	-1.698
59	A0A086EZR7	Peroxiredoxin OsmC OS=Pectobacterium brasiliense OX=180957 GN=F126LOC_02689 PE=4 SV=1	-1.703
60	A0A086F085	DUF3251 domain-containing protein OS=Pectobacterium brasiliense OX=180957 GN=IW01_03450 PE=4 SV=1	-1.729
61	A0A086EXW0	Phosphoglycerate kinase OS=Pectobacterium brasiliense OX=180957 GN=pgk PE=3 SV=1	-1.737
62	A0A086EBK1	Ketol-acid reductoisomerase (NADP(+)) OS=Pectobacterium brasiliense OX=180957 GN=ilvC PE=3 SV=1	-1.739
63	A0A086EXT4	Molybdenum cofactor biosynthesis protein MogA OS=Pectobacterium brasiliense OX=180957 GN=mogA PE=4 SV=1	-1.74
64	A0A086EJP5	Rod shape-determining protein MreB OS=Pectobacterium brasiliense OX=180957 GN=IW01_16240 PE=4 SV=1	-1.747
65	A0A433N2V5	Pyruvate kinase OS=Pectobacterium brasiliense OX=180957 GN=F126LOC_03863 PE=3 SV=1	-1.749
66	A0A0M2EWG4	Fructose-bisphosphate aldolase OS=Pectobacterium brasiliense OX=180957 GN=KU74_18065 PE=3 SV=1	-1.752
67	A0A086EJZ4	Cystathionine beta-lyase OS=Pectobacterium brasiliense OX=180957 GN=IW01_16735 PE=3 SV=1	-1.752
68	A0A0M2F3Y7	Probable phosphatase KU74_12835 OS=Pectobacterium brasiliense OX=180957 GN=KU74_12835 PE=3 SV=1	-1.752
69	A0A433NDY4	Glutamate--tRNA ligase OS=Pectobacterium brasiliense OX=180957 GN=gltX PE=3 SV=1	-1.758
70	A0A086EZX1	Uncharacterized protein OS=Pectobacterium brasiliense OX=180957 GN=IW01_04885 PE=3 SV=1	-1.762
71	A0A086ELR7	2-isopropylmalate synthase OS=Pectobacterium brasiliense OX=180957 GN=leuA PE=3 SV=1	-1.766
72	A0A086EBC5	50S ribosomal protein L32 OS=Pectobacterium brasiliense OX=180957 GN=rpmF PE=3 SV=1	-1.768
73	A0A0M2F2T4	S-transferase OS=Pectobacterium brasiliense OX=180957 GN=KU74_02315 PE=4 SV=1	-1.771
74	A0A0M2F3N3	Phosphoribosylglycinamide formyltransferase OS=Pectobacterium brasiliense OX=180957 GN=purN PE=3 SV=1	-1.771
75	A0A086F0K1	Dual-specificity RNA methyltransferase RlmN OS=Pectobacterium brasiliense OX=180957 GN=rlmN PE=3 SV=1	-1.81
76	A0A086E7K9	Adenosine deaminase OS=Pectobacterium brasiliense OX=180957 GN=add PE=3 SV=1	-1.835
77	A0A433N068	Nucleoside triphosphate hydrolase OS=Pectobacterium brasiliense OX=180957 GN=F126LOC_04280 PE=4 SV=1	-1.842
78	A0A086EMZ4	Transcriptional regulator OS=Pectobacterium brasiliense OX=180957 GN=IW01_20045 PE=3 SV=1	-1.842
79	A0A086ES74	Glycerol-3-phosphate dehydrogenase OS=Pectobacterium brasiliense OX=180957 GN=glpD PE=3 SV=1	-1.844
80	A0A433NIW4	Malate dehydrogenase OS=Pectobacterium brasiliense OX=180957 GN=mdh PE=3 SV=1	-1.853
81	A0A086EJ85	Glyoxylate/hydroxypyruvate reductase B OS=Pectobacterium brasiliense OX=180957 GN=ghrB PE=3 SV=1	-1.858
82	A0A086EZL5	Glucosamine-6-phosphate deaminase OS=Pectobacterium brasiliense OX=180957 GN=nagB PE=3 SV=1	-1.858
83	A0A3S0XQP1	Dimethylallyltransferase OS=Pectobacterium brasiliense OX=180957 GN=F126LOC_04036 PE=4 SV=1	-1.862
84	A0A086EZ47	Nitroreductase A OS=Pectobacterium brasiliense OX=180957 GN=IW01_06490 PE=3 SV=1	-1.862
85	A0A086ESP0	30S ribosomal protein S11 OS=Pectobacterium brasiliense OX=180957 GN=rpsK PE=3 SV=1	-1.867
86	A0A086E8L6	GTP cyclohydrolase 1 OS=Pectobacterium brasiliense OX=180957 GN=folE PE=3 SV=1	-1.892
87	A0A3S0ZSD8	Glucose-1-phosphate thymidylyltransferase OS=Pectobacterium brasiliense OX=180957 GN=F126LOC_03609 PE=3 SV=1	-1.897
88	A0A0M2F0T6	Serine hydroxymethyltransferase OS=Pectobacterium brasiliense OX=180957 GN=glyA PE=3 SV=1	-1.913
89	A0A086F0S0	Phosphopentomutase OS=Pectobacterium brasiliense OX=180957 GN=deoB PE=3 SV=1	-1.935
90	A0A086E3D2	Anthranilate synthase subunit II OS=Pectobacterium brasiliense OX=180957 GN=IW01_20955 PE=4 SV=1	-1.947
91	A0A086EKU3	Regulator of ribonuclease activity A OS=Pectobacterium brasiliense OX=180957 GN=rraA PE=3 SV=1	-1.948
92	A0A086F1P3	Flagellar L-ring protein OS=Pectobacterium brasiliense OX=180957 GN=flgH PE=3 SV=1	-1.948
93	A0A086ENT9	Transcriptional regulator OS=Pectobacterium brasiliense OX=180957 GN=IW01_17050 PE=4 SV=1	-1.952
94	A0A086ESA4	Transcription accessory protein OS=Pectobacterium brasiliense OX=180957 GN=IW01_11595 PE=4 SV=1	-1.975
95	A0A086ELR6	3-isopropylmalate dehydrogenase OS=Pectobacterium brasiliense OX=180957 GN=leuB PE=3 SV=1	-1.986
96	A0A3S1A0X2	2-succinyl-5-enolpyruvyl-6-hydroxy-3-cyclohexene-1-carboxylate synthase OS=Pectobacterium brasiliense OX=180957 GN=menD PE=3 SV=1	-1.986
97	A0A086EYW9	Uncharacterized protein OS=Pectobacterium brasiliense OX=180957 GN=IW01_06810 PE=4 SV=1	-1.989
98	A0A3S1A021	Virulence factor SrfB OS=Pectobacterium brasiliense OX=180957 GN=F126LOC_00187 PE=4 SV=1	-1.998
99	A0A086E3I9	NADH-quinone oxidoreductase subunit F OS=Pectobacterium brasiliense OX=180957 GN=IW01_20020 PE=3 SV=1	-2.005
100	A0A3S0XU71	Bifunctional UDP-sugar hydrolase/5'-nucleotidase OS=Pectobacterium brasiliense OX=180957 GN=ushA PE=3 SV=1	-2.008
101	A0A0M2EX62	Glutamate--cysteine ligase OS=Pectobacterium brasiliense OX=180957 GN=gshA PE=3 SV=1	-2.009
102	A0A094R724	Deoxyuridine 5'-triphosphate nucleotidohydrolase OS=Pectobacterium brasiliense OX=180957 GN=dut PE=3 SV=1	-2.02
103	A0A086EK18	Aspartate carbamoyltransferase OS=Pectobacterium brasiliense OX=180957 GN=pyrB PE=3 SV=1	-2.022
104	A0A3S1AIT9	Pyruvate kinase OS=Pectobacterium brasiliense OX=180957 GN=F126LOC_00860 PE=3 SV=1	-2.024
105	A0A086EUY6	Porin OS=Pectobacterium brasiliense OX=180957 GN=IW01_10105 PE=4 SV=1	-2.024
106	A0A086E4J9	DNA-binding response regulator OS=Pectobacterium brasiliense OX=180957 GN=ompR PE=4 SV=1	-2.026
107	A0A3S0XPB2	Ribonuclease E OS=Pectobacterium brasiliense OX=180957 GN=rne PE=3 SV=1	-2.027
108	A0A086EH61	Glucose-6-phosphate isomerase OS=Pectobacterium brasiliense OX=180957 GN=pgi PE=3 SV=1	-2.032
109	A0A086ES40	Methylthioribulose-1-phosphate dehydratase OS=Pectobacterium brasiliense OX=180957 GN=mtnB PE=3 SV=1	-2.036
110	A0A433NHV3	Quinone oxidoreductase OS=Pectobacterium brasiliense OX=180957 GN=F126LOC_00029 PE=4 SV=1	-2.037
111	A0A3S0Y0Z5	3-beta hydroxysteroid dehydrogenase OS=Pectobacterium brasiliense OX=180957 GN=F126LOC_01249 PE=4 SV=1	-2.046
112	A0A086EYP3	Molybdate ABC transporter substrate-binding protein OS=Pectobacterium brasiliense OX=180957 GN=modA PE=4 SV=1	-2.048
113	A0A0M2F3E9	Citrate synthase OS=Pectobacterium brasiliense OX=180957 GN=gltA PE=3 SV=1	-2.051
114	A0A086EFU8	Glutathione S-transferase OS=Pectobacterium brasiliense OX=180957 GN=F126LOC_02460 PE=3 SV=1	-2.054
115	A0A3S1A390	Peptide chain release factor RF-3 OS=Pectobacterium brasiliense OX=180957 GN=F126LOC_02361 PE=4 SV=1	-2.055
116	A0A086EJ98	Superoxide dismutase OS=Pectobacterium brasiliense OX=180957 GN=F126LOC_02826 PE=3 SV=1	-2.056
117	A0A086EBS5	Ribosomal RNA large subunit methyltransferase J OS=Pectobacterium brasiliense OX=180957 GN=rlmJ PE=3 SV=1	-2.064
118	A0A094QJA2	Oxidoreductase OS=Pectobacterium brasiliense OX=180957 GN=KU74_11655 PE=4 SV=1	-2.067
119	A0A086EDP8	50S ribosomal protein L16 OS=Pectobacterium brasiliense OX=180957 GN=rplP PE=3 SV=1	-2.071
120	A0A433NFW8	Aminotransferase OS=Pectobacterium brasiliense OX=180957 GN=F126LOC_00909 PE=3 SV=1	-2.073
121	A0A0M2F053	Fumarate hydratase class II OS=Pectobacterium brasiliense OX=180957 GN=fumC PE=3 SV=1	-2.076
122	A0A086F1V0	Glutaredoxin OS=Pectobacterium brasiliense OX=180957 GN=IW01_01030 PE=4 SV=1	-2.09
123	A0A086ESF1	Peptidyl-prolyl cis-trans isomerase OS=Pectobacterium brasiliense OX=180957 GN=F126LOC_03128 PE=3 SV=1	-2.097
124	A0A3S0XIT9	ATP synthase subunit delta OS=Pectobacterium brasiliense OX=180957 GN=atpH PE=3 SV=1	-2.099
125	A0A086EYH3	Glucans biosynthesis protein G OS=Pectobacterium brasiliense OX=180957 GN=mdoG PE=3 SV=1	-2.111
126	A0A0M2F736	Polyribonucleotide nucleotidyltransferase OS=Pectobacterium brasiliense OX=180957 GN=pnp PE=3 SV=1	-2.118
127	A0A086ED07	Elongation factor P OS=Pectobacterium brasiliense OX=180957 GN=efp PE=3 SV=1	-2.124
128	A0A086ESM9	50S ribosomal protein L5 OS=Pectobacterium brasiliense OX=180957 GN=rplE PE=3 SV=1	-2.132
129	A0A086EN25	3-oxoacyl-ACP synthase OS=Pectobacterium brasiliense OX=180957 GN=F126LOC_01638 PE=3 SV=1	-2.135
130	A0A3S0ZY27	Glycerol kinase OS=Pectobacterium brasiliense OX=180957 GN=glpK PE=3 SV=1	-2.137
131	A0A086EQE4	30S ribosomal protein S7 OS=Pectobacterium brasiliense OX=180957 GN=rpsG PE=3 SV=1	-2.148
132	A0A086ESL7	50S ribosomal protein L3 OS=Pectobacterium brasiliense OX=180957 GN=rplC PE=3 SV=1	-2.164
133	A0A086ETP0	Ribonuclease PH OS=Pectobacterium brasiliense OX=180957 GN=rph PE=3 SV=1	-2.164
134	A0A086E7M8	CysB family transcriptional regulator OS=Pectobacterium brasiliense OX=180957 GN=cysB PE=3 SV=1	-2.167
135	A0A086EG61	Enolase OS=Pectobacterium brasiliense OX=180957 GN=eno PE=3 SV=1	-2.17
136	A0A086EJV6	GSP_synth domain-containing protein OS=Pectobacterium brasiliense OX=180957 GN=IW01_16545 PE=4 SV=1	-2.172
137	A0A086E3S2	Phosphoheptose isomerase OS=Pectobacterium brasiliense OX=180957 GN=gmhA PE=3 SV=1	-2.175
138	A0A0M2F452	Phosphoserine aminotransferase OS=Pectobacterium brasiliense OX=180957 GN=serC PE=3 SV=1	-2.176
139	A0A086ERD2	Putrescine-binding periplasmic protein OS=Pectobacterium brasiliense OX=180957 GN=potD PE=3 SV=1	-2.177
140	A0A433NAU6	Hemolysin OS=Pectobacterium brasiliense OX=180957 GN=F126LOC_02410 PE=4 SV=1	-2.177
141	A0A086EBS4	Glutathione reductase OS=Pectobacterium brasiliense OX=180957 GN=IW01_19255 PE=3 SV=1	-2.187
142	A0A086EAJ4	Xanthine phosphoribosyltransferase OS=Pectobacterium brasiliense OX=180957 GN=gpt PE=3 SV=1	-2.2
143	A0A086EC22	Amino acid transporter OS=Pectobacterium brasiliense OX=180957 GN=F126LOC_04284 PE=4 SV=1	-2.202
144	A0A086EZL4	N-acetylglucosamine-6-phosphate deacetylase OS=Pectobacterium brasiliense OX=180957 GN=nagA PE=3 SV=1	-2.204
145	A0A3S1ADP3	Glycine betaine ABC transporter substrate-binding protein OS=Pectobacterium brasiliense OX=180957 GN=F126LOC_03529 PE=4 SV=1	-2.206
146	A0A086ELP3	Chaperone SurA OS=Pectobacterium brasiliense OX=180957 GN=surA PE=3 SV=1	-2.207
147	A0A086EXL7	Quinone oxidoreductase OS=Pectobacterium brasiliense OX=180957 GN=IW01_08670 PE=4 SV=1	-2.217
148	A0A086E9N8	Succinate--CoA ligase [ADP-forming] subunit beta OS=Pectobacterium brasiliense OX=180957 GN=sucC PE=3 SV=1	-2.218
149	A0A086EPQ4	5-keto-4-deoxy-D-glucarate aldolase OS=Pectobacterium brasiliense OX=180957 GN=garL PE=3 SV=1	-2.222
150	A0A433NIR4	Transcriptional repressor OS=Pectobacterium brasiliense OX=180957 GN=F126LOC_00309 PE=3 SV=1	-2.226
151	A0A086ESQ7	Gamma carbonic anhydrase family protein OS=Pectobacterium brasiliense OX=180957 GN=F126LOC_04416 PE=4 SV=1	-2.23
152	A0A086EZR8	Expansin-YoaJ OS=Pectobacterium brasiliense OX=180957 GN=IW01_04595 PE=4 SV=1	-2.241
153	A0A086EFE5	30S ribosomal protein S6 OS=Pectobacterium brasiliense OX=180957 GN=rpsF PE=3 SV=1	-2.244
154	A0A086EK01	Sucrose-6-phosphate hydrolase OS=Pectobacterium brasiliense OX=180957 GN=IW01_16775 PE=3 SV=1	-2.245
155	A0A086ESD1	3-dehydroquinate synthase OS=Pectobacterium brasiliense OX=180957 GN=aroB PE=3 SV=1	-2.247
156	A0A0M2F0R8	Peptidase B OS=Pectobacterium brasiliense OX=180957 GN=pepB PE=3 SV=1	-2.254
157	A0A086EK74	Uncharacterized protein OS=Pectobacterium brasiliense OX=180957 GN=IW01_17155 PE=4 SV=1	-2.256
158	A0A0M2F0J9	Isomerase/hydrolase OS=Pectobacterium brasiliense OX=180957 GN=F126LOC_02526 PE=4 SV=1	-2.258
159	A0A3S1AEI3	Type 12 methyltransferase OS=Pectobacterium brasiliense OX=180957 GN=F126LOC_03253 PE=4 SV=1	-2.26
160	A0A086EFZ1	50S ribosomal protein L15 OS=Pectobacterium brasiliense OX=180957 GN=rplO PE=3 SV=1	-2.268
161	A0A086EUX5	Pectate lyase OS=Pectobacterium brasiliense OX=180957 GN=IW01_10050 PE=4 SV=1	-2.276
162	A0A3S0Y7N7	Oligopeptide ABC transporter substrate-binding protein OppA OS=Pectobacterium brasiliense OX=180957 GN=F126LOC_02569 PE=4 SV=1	-2.276
163	A0A0M2F6S4	Large repetitive protein OS=Pectobacterium brasiliense OX=180957 GN=KU74_04585 PE=4 SV=1	-2.284
164	A0A086E8F2	Integration host factor subunit beta OS=Pectobacterium brasiliense OX=180957 GN=ihfB PE=3 SV=1	-2.29
165	A0A086EMC9	Delta-aminolevulinic acid dehydratase OS=Pectobacterium brasiliense OX=180957 GN=IW01_16025 PE=3 SV=1	-2.293
166	A0A0M2F030	Glutamine synthetase OS=Pectobacterium brasiliense OX=180957 GN=glnA PE=3 SV=1	-2.298
167	A0A086E7R7	Exodeoxyribonuclease III OS=Pectobacterium brasiliense OX=180957 GN=F126LOC_02557 PE=4 SV=1	-2.298
168	A0A086EPT1	Uncharacterized protein OS=Pectobacterium brasiliense OX=180957 GN=IW01_13975 PE=4 SV=1	-2.299
169	A0A086EZY0	Sugar ABC transporter ATP-binding protein OS=Pectobacterium brasiliense OX=180957 GN=IW01_04930 PE=3 SV=1	-2.303
170	A0A086ES21	Nucleoside diphosphate kinase OS=Pectobacterium brasiliense OX=180957 GN=ndk PE=3 SV=1	-2.312
171	A0A086ET80	Small heat shock protein IbpB OS=Pectobacterium brasiliense OX=180957 GN=ibpB PE=3 SV=1	-2.323
172	A0A086ERR7	Glyceraldehyde-3-phosphate dehydrogenase OS=Pectobacterium brasiliense OX=180957 GN=F126LOC_02548 PE=3 SV=1	-2.326
173	A0A086EM71	50S ribosomal protein L28 OS=Pectobacterium brasiliense OX=180957 GN=rpmB PE=3 SV=1	-2.326
174	A0A086EEV5	Peptide ABC transporter substrate-binding protein OS=Pectobacterium brasiliense OX=180957 GN=IW01_18670 PE=4 SV=1	-2.328
175	A0A086EWF2	Methionine aminopeptidase OS=Pectobacterium brasiliense OX=180957 GN=map PE=3 SV=1	-2.351
176	A0A433N472	Pyrroline-5-carboxylate reductase OS=Pectobacterium brasiliense OX=180957 GN=proC PE=3 SV=1	-2.354
177	A0A086EJT3	50S ribosomal protein L13 OS=Pectobacterium brasiliense OX=180957 GN=rplM PE=3 SV=1	-2.356
178	A0A086EJW1	3',5'-cyclic adenosine monophosphate phosphodiesterase CpdA OS=Pectobacterium brasiliense OX=180957 GN=cpdA PE=3 SV=1	-2.357
179	A0A086E5B1	2,3-bisphosphoglycerate-dependent phosphoglycerate mutase OS=Pectobacterium brasiliense OX=180957 GN=gpmA PE=3 SV=1	-2.375
180	A0A086EG05	50S ribosomal protein L22 OS=Pectobacterium brasiliense OX=180957 GN=rplV PE=3 SV=1	-2.376
181	A0A433NF37	50S ribosomal protein L21 OS=Pectobacterium brasiliense OX=180957 GN=F126LOC_01734 PE=4 SV=1	-2.379
182	A0A086ELQ6	Thiamine ABC transporter substrate-binding protein OS=Pectobacterium brasiliense OX=180957 GN=tbpA PE=4 SV=1	-2.385
183	A0A086ESK6	NADH pyrophosphatase OS=Pectobacterium brasiliense OX=180957 GN=nudC PE=3 SV=1	-2.386
184	A0A433NJ15	ATP-dependent zinc metalloprotease FtsH OS=Pectobacterium brasiliense OX=180957 GN=hflB PE=3 SV=1	-2.397
185	A0A086EWL1	Ornithine decarboxylase OS=Pectobacterium brasiliense OX=180957 GN=IW01_09400 PE=4 SV=1	-2.399
186	A0A086EUT9	Amidohydrolase OS=Pectobacterium brasiliense OX=180957 GN=IW01_09865 PE=4 SV=1	-2.4
187	A0A086EJY5	DNA topoisomerase 4 subunit A OS=Pectobacterium brasiliense OX=180957 GN=parC PE=3 SV=1	-2.407
188	A0A086F1M7	Chemotaxis protein methyltransferase OS=Pectobacterium brasiliense OX=180957 GN=F126LOC_03208 PE=4 SV=1	-2.411
189	A0A0M2F1L8	Phosphoribosylamine--glycine ligase OS=Pectobacterium brasiliense OX=180957 GN=purD PE=3 SV=1	-2.416
190	A0A086F0T7	Aminomethyltransferase OS=Pectobacterium brasiliense OX=180957 GN=gcvT PE=3 SV=1	-2.419
191	A0A433N096	Alanine--tRNA ligase OS=Pectobacterium brasiliense OX=180957 GN=alaS PE=3 SV=1	-2.424
192	A0A086E3N2	50S ribosomal protein L3 glutamine methyltransferase OS=Pectobacterium brasiliense OX=180957 GN=prmB PE=3 SV=1	-2.43
193	A0A0M2F156	Cytidylate kinase OS=Pectobacterium brasiliense OX=180957 GN=cmk PE=3 SV=1	-2.439
194	A0A433NG87	Glycosyl transferase OS=Pectobacterium brasiliense OX=180957 GN=F126LOC_01039 PE=3 SV=1	-2.442
195	A0A086F2G0	D,D-heptose 1,7-bisphosphate phosphatase OS=Pectobacterium brasiliense OX=180957 GN=IW01_00350 PE=3 SV=1	-2.443
196	A0A086ELG3	Adenylosuccinate synthetase OS=Pectobacterium brasiliense OX=180957 GN=purA PE=3 SV=1	-2.447
197	A0A086ERB7	Ferritin OS=Pectobacterium brasiliense OX=180957 GN=F126LOC_00852 PE=3 SV=1	-2.452
198	A0A086EJS8	UDP-N-acetylglucosamine 1-carboxyvinyltransferase OS=Pectobacterium brasiliense OX=180957 GN=murA PE=3 SV=1	-2.46
199	A0A0M2EXR8	Phosphoenolpyruvate carboxylase OS=Pectobacterium brasiliense OX=180957 GN=ppc PE=3 SV=1	-2.463
200	A0A433NFP9	Phospholipid-binding protein OS=Pectobacterium brasiliense OX=180957 GN=F126LOC_00837 PE=4 SV=1	-2.466
201	A0A3S0XYZ6	Serine--tRNA ligase OS=Pectobacterium brasiliense OX=180957 GN=serS PE=3 SV=1	-2.479
202	A0A086F193	Glutamate-pyruvate aminotransferase OS=Pectobacterium brasiliense OX=180957 GN=IW01_02030 PE=4 SV=1	-2.481
203	A0A086EWJ7	Uncharacterized protein OS=Pectobacterium brasiliense OX=180957 GN=IW01_09330 PE=4 SV=1	-2.493
204	A0A086F0Q2	Maltodextrin-binding protein OS=Pectobacterium brasiliense OX=180957 GN=F126LOC_01512 PE=3 SV=1	-2.502
205	A0A086F278	Glutamine ABC transporter substrate-bindnig protein OS=Pectobacterium brasiliense OX=180957 GN=glnH PE=3 SV=1	-2.519
206	A0A433N624	F5/8 type C domain-containing protein OS=Pectobacterium brasiliense OX=180957 GN=F126LOC_03408 PE=4 SV=1	-2.522
207	A0A3S1FEM4	Methylthioribose kinase OS=Pectobacterium brasiliense OX=180957 GN=mtnK PE=3 SV=1	-2.527
208	A0A086F010	Tellurite resistance protein TehB OS=Pectobacterium brasiliense OX=180957 GN=IW01_04185 PE=4 SV=1	-2.531
209	A0A3S0Y4J0	GDP-L-fucose synthase OS=Pectobacterium brasiliense OX=180957 GN=fcl PE=3 SV=1	-2.536
210	A0A086EZY6	Transcriptional regulator OS=Pectobacterium brasiliense OX=180957 GN=F126LOC_00793 PE=4 SV=1	-2.537
211	A0A086EFY4	50S ribosomal protein L17 OS=Pectobacterium brasiliense OX=180957 GN=rplQ PE=3 SV=1	-2.542
212	A0A433MZT2	Phosphate-binding protein PstS OS=Pectobacterium brasiliense OX=180957 GN=F126LOC_04310 PE=3 SV=1	-2.543
213	A0A433N6Z6	3-oxoacyl-[acyl-carrier-protein] synthase 2 OS=Pectobacterium brasiliense OX=180957 GN=F126LOC_03315 PE=3 SV=1	-2.543
214	A0A086ELC1	ATP synthase gamma chain OS=Pectobacterium brasiliense OX=180957 GN=atpG PE=3 SV=1	-2.545
215	A0A086F2D7	Sulfite reductase [NADPH] hemoprotein beta-component OS=Pectobacterium brasiliense OX=180957 GN=cysI PE=3 SV=1	-2.55
216	A0A0M2EZI0	Transcriptional regulator OS=Pectobacterium brasiliense OX=180957 GN=KU74_10120 PE=4 SV=1	-2.55
217	A0A433N381	Molybdenum-dependent transcriptional regulator OS=Pectobacterium brasiliense OX=180957 GN=F126LOC_03825 PE=4 SV=1	-2.55
218	A0A086E3F5	Pectate lyase OS=Pectobacterium brasiliense OX=180957 GN=IW01_21105 PE=4 SV=1	-2.552
219	A0A3S0ZNL8	Protein translocase subunit SecA OS=Pectobacterium brasiliense OX=180957 GN=secA PE=2 SV=1	-2.558
220	A0A0M2F0L7	Alcohol dehydrogenase OS=Pectobacterium brasiliense OX=180957 GN=KU74_15690 PE=4 SV=1	-2.561
221	A0A0M2F2F9	Endoglucanase OS=Pectobacterium brasiliense OX=180957 GN=KU74_10055 PE=3 SV=1	-2.567
222	A0A0M2F5C1	60 kDa chaperonin OS=Pectobacterium brasiliense OX=180957 GN=groEL PE=3 SV=1	-2.574
223	A0A086EFZ6	30S ribosomal protein S8 OS=Pectobacterium brasiliense OX=180957 GN=rpsH PE=3 SV=1	-2.574
224	A0A086ET37	50S ribosomal protein L34 OS=Pectobacterium brasiliense OX=180957 GN=rpmH PE=3 SV=1	-2.579
225	A0A086EQZ7	Adenylosuccinate lyase OS=Pectobacterium brasiliense OX=180957 GN=F126LOC_03007 PE=3 SV=1	-2.582
226	A0A086EYV9	Flavodoxin OS=Pectobacterium brasiliense OX=180957 GN=IW01_06750 PE=3 SV=1	-2.596
227	A0A086F081	Queuine tRNA-ribosyltransferase OS=Pectobacterium brasiliense OX=180957 GN=tgt PE=3 SV=1	-2.599
228	A0A086F197	Exo-poly-alpha-D-galacturonosidase OS=Pectobacterium brasiliense OX=180957 GN=IW01_02050 PE=3 SV=1	-2.6
229	A0A086ES73	Uncharacterized protein OS=Pectobacterium brasiliense OX=180957 GN=IW01_11430 PE=4 SV=1	-2.601
230	A0A086EC06	Flavodoxin OS=Pectobacterium brasiliense OX=180957 GN=F126LOC_04262 PE=3 SV=1	-2.606
231	A0A086EQI6	50S ribosomal protein L11 OS=Pectobacterium brasiliense OX=180957 GN=rplK PE=3 SV=1	-2.607
232	A0A086ELC2	ATP synthase subunit alpha OS=Pectobacterium brasiliense OX=180957 GN=atpA PE=3 SV=1	-2.611
233	A0A086EQL1	Uncharacterized protein OS=Pectobacterium brasiliense OX=180957 GN=F126LOC_04324 PE=4 SV=1	-2.611
234	A0A0M2F208	Energy transducer TonB OS=Pectobacterium brasiliense OX=180957 GN=KU74_00775 PE=3 SV=1	-2.617
235	A0A086EG00	50S ribosomal protein L14 OS=Pectobacterium brasiliense OX=180957 GN=rplN PE=3 SV=1	-2.618
236	A0A0M2F111	Thioredoxin/glutathione peroxidase BtuE OS=Pectobacterium brasiliense OX=180957 GN=btuE PE=3 SV=1	-2.623
237	A0A086F011	3,4-dihydroxy-2-butanone 4-phosphate synthase OS=Pectobacterium brasiliense OX=180957 GN=ribB PE=3 SV=1	-2.624
238	A0A086ESM0	50S ribosomal protein L2 OS=Pectobacterium brasiliense OX=180957 GN=rplB PE=3 SV=1	-2.629
239	A0A086F230	Homocysteine methyltransferase OS=Pectobacterium brasiliense OX=180957 GN=IW01_00600 PE=4 SV=1	-2.63
240	A0A0M2F6T6	Transporter OS=Pectobacterium brasiliense OX=180957 GN=KU74_04695 PE=3 SV=1	-2.632
241	A0A086F2E9	2-C-methyl-D-erythritol 2,4-cyclodiphosphate synthase OS=Pectobacterium brasiliense OX=180957 GN=ispF PE=3 SV=1	-2.634
242	A0A086EQI5	50S ribosomal protein L1 OS=Pectobacterium brasiliense OX=180957 GN=rplA PE=3 SV=1	-2.644
243	A0A086EXD4	30S ribosomal protein S15 OS=Pectobacterium brasiliense OX=180957 GN=rpsO PE=3 SV=1	-2.644
244	A0A086E671	Proteinase inhibitor OS=Pectobacterium brasiliense OX=180957 GN=F126LOC_01108 PE=4 SV=1	-2.652
245	A0A086EKP7	50S ribosomal protein L19 OS=Pectobacterium brasiliense OX=180957 GN=rplS PE=3 SV=1	-2.654
246	A0A086E451	Ribosome maturation factor RimM OS=Pectobacterium brasiliense OX=180957 GN=rimM PE=3 SV=1	-2.659
247	A0A3S1FNC6	Phosphoserine phosphatase OS=Pectobacterium brasiliense OX=180957 GN=F126LOC_00245 PE=4 SV=1	-2.664
248	A0A086EJU3	Glutamate synthase OS=Pectobacterium brasiliense OX=180957 GN=IW01_16480 PE=4 SV=1	-2.668
249	A0A086ESL8	50S ribosomal protein L4 OS=Pectobacterium brasiliense OX=180957 GN=rplD PE=3 SV=1	-2.669
250	A0A0M2EZ42	Antibiotic biosynthesis monooxygenase OS=Pectobacterium brasiliense OX=180957 GN=KU74_09120 PE=4 SV=1	-2.671
251	A0A3S1FLZ4	Bifunctional PTS fructose transporter subunit IIA/HPr protein OS=Pectobacterium brasiliense OX=180957 GN=F126LOC_01046 PE=4 SV=1	-2.671
252	A0A433NFV5	Isocitrate dehydrogenase [NADP] OS=Pectobacterium brasiliense OX=180957 GN=F126LOC_00820 PE=4 SV=1	-2.675
253	A0A0M2F1N4	Pectate lyase OS=Pectobacterium brasiliense OX=180957 GN=KU74_00290 PE=3 SV=1	-2.675
254	A0A086EA31	6-phosphogluconate dehydrogenase, decarboxylating OS=Pectobacterium brasiliense OX=180957 GN=F126LOC_03591 PE=3 SV=1	-2.682
255	A0A0M2F0G2	Galactokinase OS=Pectobacterium brasiliense OX=180957 GN=KU74_14435 PE=4 SV=1	-2.682
256	A0A086E6H5	Sensory transduction regulator OS=Pectobacterium brasiliense OX=180957 GN=IW01_06500 PE=4 SV=1	-2.697
257	A0A086F0Y2	Tad domain-containing protein OS=Pectobacterium brasiliense OX=180957 GN=IW01_03080 PE=4 SV=1	-2.707
258	A0A0M2EZK3	Thiol peroxidase OS=Pectobacterium brasiliense OX=180957 GN=tpx PE=3 SV=1	-2.711
259	A0A086E6H6	Putrescine-binding periplasmic protein OS=Pectobacterium brasiliense OX=180957 GN=IW01_06505 PE=3 SV=1	-2.716
260	A0A086EI43	Adenylate kinase OS=Pectobacterium brasiliense OX=180957 GN=adk PE=3 SV=1	-2.718
261	A0A3S0ZLF8	Pectin acetylesterase OS=Pectobacterium brasiliense OX=180957 GN=F126LOC_02736 PE=4 SV=1	-2.741
262	A0A0M2EZF6	Fatty-acid--CoA ligase OS=Pectobacterium brasiliense OX=180957 GN=KU74_17810 PE=3 SV=1	-2.741
263	A0A086ESY2	ATP synthase epsilon chain OS=Pectobacterium brasiliense OX=180957 GN=atpC PE=3 SV=1	-2.747
264	A0A086EY71	Leucine ABC transporter substrate-binding protein OS=Pectobacterium brasiliense OX=180957 GN=IW01_08290 PE=4 SV=1	-2.749
265	A0A0M2F6S2	ATP-dependent RNA helicase DeaD OS=Pectobacterium brasiliense OX=180957 GN=deaD PE=3 SV=1	-2.752
266	A0A3S1ACC6	Xylose isomerase OS=Pectobacterium brasiliense OX=180957 GN=F126LOC_03830 PE=4 SV=1	-2.761
267	A0A094SBA6	Pectate lyase OS=Pectobacterium brasiliense OX=180957 GN=F126LOC_02241 PE=4 SV=1	-2.762
268	A0A3S0ZN58	D-ribose ABC transporter substrate-binding protein OS=Pectobacterium brasiliense OX=180957 GN=F126LOC_04370 PE=4 SV=1	-2.764
269	A0A086EBW4	Tol-Pal system protein TolB OS=Pectobacterium brasiliense OX=180957 GN=tolB PE=3 SV=1	-2.767
270	A0A3S0ZQE6	Cold-shock protein OS=Pectobacterium brasiliense OX=180957 GN=F126LOC_00850 PE=4 SV=1	-2.778
271	A0A3S0XTZ5	Membrane protein OS=Pectobacterium brasiliense OX=180957 GN=F126LOC_03042 PE=4 SV=1	-2.784
272	A0A0M2EZV1	Dienelactone hydrolase OS=Pectobacterium brasiliense OX=180957 GN=KU74_14320 PE=4 SV=1	-2.786
273	A0A086EQJ1	Transcription termination/antitermination protein NusG OS=Pectobacterium brasiliense OX=180957 GN=nusG PE=3 SV=1	-2.79
274	A0A086EZE4	Succinyl-diaminopimelate desuccinylase OS=Pectobacterium brasiliense OX=180957 GN=dapE PE=3 SV=1	-2.794
275	A0A433N008	Phosphoglucomutase, alpha-D-glucose phosphate-specific OS=Pectobacterium brasiliense OX=180957 GN=F126LOC_04256 PE=3 SV=1	-2.796
276	A0A086EQU9	Aspartate-semialdehyde dehydrogenase OS=Pectobacterium brasiliense OX=180957 GN=asd PE=3 SV=1	-2.799
277	A0A433NJ96	O-acetylhomoserine aminocarboxypropyltransferase OS=Pectobacterium brasiliense OX=180957 GN=F126LOC_00538 PE=3 SV=1	-2.8
278	A0A086F0G9	1,4-dihydroxy-2-naphthoyl-CoA synthase OS=Pectobacterium brasiliense OX=180957 GN=menB PE=3 SV=1	-2.801
279	A0A086F1W4	Aspartate--tRNA ligase OS=Pectobacterium brasiliense OX=180957 GN=aspS PE=3 SV=1	-2.806
280	A0A433N9P2	Mannose-6-phosphate isomerase OS=Pectobacterium brasiliense OX=180957 GN=F126LOC_02622 PE=3 SV=1	-2.812
281	A0A433ND37	Chaperone protein DnaK OS=Pectobacterium brasiliense OX=180957 GN=dnaK PE=2 SV=1	-2.817
282	A0A086ELH6	Transketolase OS=Pectobacterium brasiliense OX=180957 GN=IW01_14405 PE=3 SV=1	-2.825
283	A0A086EGN9	8-oxo-dGTP diphosphatase OS=Pectobacterium brasiliense OX=180957 GN=F126LOC_01929 PE=3 SV=1	-2.827
284	A0A086ESM8	50S ribosomal protein L24 OS=Pectobacterium brasiliense OX=180957 GN=rplX PE=3 SV=1	-2.83
285	A0A0M2F3Z8	Aminopeptidase N OS=Pectobacterium brasiliense OX=180957 GN=pepN PE=4 SV=1	-2.838
286	A0A3S0XVT7	Acyl-homoserine-lactone synthase OS=Pectobacterium brasiliense OX=180957 GN=F126LOC_02838 PE=3 SV=1	-2.839
287	A0A086F1Z9	Tail assembly protein OS=Pectobacterium brasiliense OX=180957 GN=IW01_00425 PE=4 SV=1	-2.845
288	A0A086EKK0	Ribosomal subunit interface protein OS=Pectobacterium brasiliense OX=180957 GN=F126LOC_04211 PE=4 SV=1	-2.857
289	A0A086EJP3	Protein-methionine-sulfoxide reductase catalytic subunit MsrP OS=Pectobacterium brasiliense OX=180957 GN=msrP PE=3 SV=1	-2.86
290	A0A086EPV4	Ribonuclease R OS=Pectobacterium brasiliense OX=180957 GN=rnr PE=3 SV=1	-2.865
291	A0A086E7X8	Pectin degradation protein OS=Pectobacterium brasiliense OX=180957 GN=F126LOC_00782 PE=4 SV=1	-2.871
292	A0A086EYC9	10 kDa chaperonin OS=Pectobacterium brasiliense OX=180957 GN=groES PE=3 SV=1	-2.875
293	A0A086EJJ7	N-acetyl-gamma-glutamyl-phosphate reductase OS=Pectobacterium brasiliense OX=180957 GN=argC PE=3 SV=1	-2.877
294	A0A086EKE0	Uncharacterized protein OS=Pectobacterium brasiliense OX=180957 GN=IW01_17530 PE=4 SV=1	-2.877
295	A0A086EXZ5	Fructose-1,6-bisphosphatase OS=Pectobacterium brasiliense OX=180957 GN=IW01_07890 PE=3 SV=1	-2.878
296	A0A086E756	Peptide ABC transporter substrate-binding protein OS=Pectobacterium brasiliense OX=180957 GN=IW01_19865 PE=4 SV=1	-2.879
297	A0A433N5C2	Aminoacyl-histidine dipeptidase OS=Pectobacterium brasiliense OX=180957 GN=F126LOC_03492 PE=4 SV=1	-2.885
298	A0A086EH97	Cysteine synthase OS=Pectobacterium brasiliense OX=180957 GN=IW01_04235 PE=3 SV=1	-2.892
299	A0A086E8F3	30S ribosomal protein S1 OS=Pectobacterium brasiliense OX=180957 GN=rpsA PE=3 SV=1	-2.898
300	A0A086E683	Phage major tail tube protein OS=Pectobacterium brasiliense OX=180957 GN=F126LOC_01096 PE=4 SV=1	-2.899
301	A0A086F0K5	Histidine--tRNA ligase OS=Pectobacterium brasiliense OX=180957 GN=hisS PE=3 SV=1	-2.899
302	A0A3S1AAZ7	Methionine import ATP-binding protein MetN OS=Pectobacterium brasiliense OX=180957 GN=metN PE=3 SV=1	-2.913
303	A0A086ESP2	DNA-directed RNA polymerase subunit alpha OS=Pectobacterium brasiliense OX=180957 GN=rpoA PE=3 SV=1	-2.926
304	A0A086ER12	Thioredoxin OS=Pectobacterium brasiliense OX=180957 GN=trxA PE=3 SV=1	-2.927
305	A0A3S1AFQ4	Oligopeptide ABC transporter ATP-binding protein OppF OS=Pectobacterium brasiliense OX=180957 GN=F126LOC_02573 PE=3 SV=1	-2.929
306	A0A086E3B0	Carbonic anhydrase OS=Pectobacterium brasiliense OX=180957 GN=F126LOC_01346 PE=3 SV=1	-2.933
307	A0A086EVF0	Aspartokinase OS=Pectobacterium brasiliense OX=180957 GN=F126LOC_01748 PE=3 SV=1	-2.943
308	A0A094S535	UPF0312 protein F126LOC_03298 OS=Pectobacterium brasiliense OX=180957 GN=yceI_2 PE=3 SV=1	-2.946
309	A0A086EQX5	Diaminopimelate epimerase OS=Pectobacterium brasiliense OX=180957 GN=dapF PE=3 SV=1	-2.949
310	A0A086EEQ4	GTP-binding protein OS=Pectobacterium brasiliense OX=180957 GN=IW01_18405 PE=4 SV=1	-2.973
311	A0A086EXH5	Aspartate--ammonia ligase OS=Pectobacterium brasiliense OX=180957 GN=asnA PE=3 SV=1	-2.977
312	A0A3S0XY05	Hcp1 family type VI secretion system effector OS=Pectobacterium brasiliense OX=180957 GN=F126LOC_02220 PE=4 SV=1	-2.977
313	A0A086EG11	30S ribosomal protein S10 OS=Pectobacterium brasiliense OX=180957 GN=rpsJ PE=3 SV=1	-2.978
314	A0A086E800	Translation initiation factor IF-3 OS=Pectobacterium brasiliense OX=180957 GN=F126LOC_00803 PE=3 SV=1	-2.978
315	A0A086ELF3	Alkyl hydroperoxide reductase C OS=Pectobacterium brasiliense OX=180957 GN=IW01_14290 PE=3 SV=1	-2.978
316	A0A086F1Y1	Glucose-6-phosphate 1-dehydrogenase OS=Pectobacterium brasiliense OX=180957 GN=zwf PE=3 SV=1	-2.979
317	A0A086EUZ4	ABC transporter ATPase OS=Pectobacterium brasiliense OX=180957 GN=IW01_10145 PE=4 SV=1	-2.987
318	A0A086ET56	ABC transporter substrate-binding protein OS=Pectobacterium brasiliense OX=180957 GN=F126LOC_03934 PE=4 SV=1	-2.989
319	A0A0M2F2R8	ATPase OS=Pectobacterium brasiliense OX=180957 GN=KU74_02125 PE=4 SV=1	-2.989
320	A0A433NI73	Anaerobic ribonucleoside triphosphate reductase OS=Pectobacterium brasiliense OX=180957 GN=F126LOC_00145 PE=4 SV=1	-2.989
321	A0A086E6Q8	UPF0434 protein F126LOC_00921 OS=Pectobacterium brasiliense OX=180957 GN=F126LOC_00921 PE=3 SV=1	-2.989
322	A0A0M2F1U1	Phosphoglycolate phosphatase OS=Pectobacterium brasiliense OX=180957 GN=KU74_00395 PE=3 SV=1	-2.994
323	A0A086E7X0	Cold-shock protein OS=Pectobacterium brasiliense OX=180957 GN=F126LOC_00774 PE=4 SV=1	-2.997
324	A0A086EPU3	30S ribosomal protein S18 OS=Pectobacterium brasiliense OX=180957 GN=rpsR PE=3 SV=1	-2.997
325	A0A0M2F3S3	RNA chaperone ProQ OS=Pectobacterium brasiliense OX=180957 GN=proQ PE=3 SV=1	-2.997
326	A0A086F1Y2	Keto-deoxy-phosphogluconate aldolase OS=Pectobacterium brasiliense OX=180957 GN=F126LOC_00857 PE=4 SV=1	-2.997
327	A0A0M2EWQ8	Immunity protein OS=Pectobacterium brasiliense OX=180957 GN=KU74_18735 PE=4 SV=1	-3.003
328	A0A086EDA4	Hydrolase OS=Pectobacterium brasiliense OX=180957 GN=F126LOC_03036 PE=4 SV=1	-3.003
329	A0A086EM66	Orotate phosphoribosyltransferase OS=Pectobacterium brasiliense OX=180957 GN=pyrE PE=3 SV=1	-3.012
330	A0A0M2EWG5	Threonine synthase OS=Pectobacterium brasiliense OX=180957 GN=KU74_18175 PE=4 SV=1	-3.013
331	A0A3S0XMV5	dTDP-6-deoxy-3,4-keto-hexulose isomerase OS=Pectobacterium brasiliense OX=180957 GN=F126LOC_03608 PE=4 SV=1	-3.019
332	A0A086EM94	ADP-L-glycero-D-manno-heptose-6-epimerase OS=Pectobacterium brasiliense OX=180957 GN=rfaD PE=3 SV=1	-3.021
333	A0A086EDQ0	30S ribosomal protein S17 OS=Pectobacterium brasiliense OX=180957 GN=rpsQ PE=3 SV=1	-3.027
334	A0A086EIK2	Outer membrane protein assembly factor BamB OS=Pectobacterium brasiliense OX=180957 GN=bamB PE=3 SV=1	-3.029
335	A0A086ELC0	ATP synthase subunit beta OS=Pectobacterium brasiliense OX=180957 GN=atpD PE=3 SV=1	-3.032
336	A0A086F2D8	Phosphoadenosine phosphosulfate reductase OS=Pectobacterium brasiliense OX=180957 GN=cysH PE=3 SV=1	-3.034
337	A0A0M2F6I5	Iron-dicitrate transporter substrate-binding subunit OS=Pectobacterium brasiliense OX=180957 GN=fecB PE=4 SV=1	-3.034
338	A0A086EXT9	Homoserine kinase OS=Pectobacterium brasiliense OX=180957 GN=thrB PE=3 SV=1	-3.043
339	A0A086EYR9	Cytochrome d terminal oxidase subunit 1 OS=Pectobacterium brasiliense OX=180957 GN=IW01_07045 PE=3 SV=1	-3.049
340	A0A086ES81	Fe/S biogenesis protein NfuA OS=Pectobacterium brasiliense OX=180957 GN=nfuA PE=3 SV=1	-3.07
341	A0A433ND41	Zinc-type alcohol dehydrogenase-like protein OS=Pectobacterium brasiliense OX=180957 GN=F126LOC_01833 PE=3 SV=1	-3.072
342	A0A0M2F750	Arabinogalactan endo-beta-1,4-galactanase OS=Pectobacterium brasiliense OX=180957 GN=KU74_05755 PE=3 SV=1	-3.072
343	A0A086EGR6	3-isopropylmalate dehydratase large subunit OS=Pectobacterium brasiliense OX=180957 GN=leuC PE=3 SV=1	-3.081
344	A0A086EK87	Ribosomal RNA large subunit methyltransferase G OS=Pectobacterium brasiliense OX=180957 GN=rlmG PE=3 SV=1	-3.081
345	A0A086EVB9	Uncharacterized protein OS=Pectobacterium brasiliense OX=180957 GN=F126LOC_02599 PE=4 SV=1	-3.081
346	A0A433NGG5	Serine 3-dehydrogenase OS=Pectobacterium brasiliense OX=180957 GN=F126LOC_01109 PE=4 SV=1	-3.086
347	A0A086EYS4	2-oxoglutarate dehydrogenase OS=Pectobacterium brasiliense OX=180957 GN=F126LOC_03792 PE=4 SV=1	-3.086
348	A0A0M2F0Z3	D-amino acid aminotransferase OS=Pectobacterium brasiliense OX=180957 GN=KU74_15355 PE=3 SV=1	-3.087
349	A0A0M2F675	Spermidine acetyltransferase OS=Pectobacterium brasiliense OX=180957 GN=F126LOC_04127 PE=4 SV=1	-3.087
350	A0A086ESL9	50S ribosomal protein L23 OS=Pectobacterium brasiliense OX=180957 GN=rplW PE=3 SV=1	-3.089
351	A0A086E383	Periplasmic serine endoprotease DegP-like OS=Pectobacterium brasiliense OX=180957 GN=IW01_21460 PE=3 SV=1	-3.092
352	A0A086EHY1	Peroxiredoxin OS=Pectobacterium brasiliense OX=180957 GN=F126LOC_03337 PE=4 SV=1	-3.095
353	A0A0M2F6E6	2-octaprenyl-3-methyl-6-methoxy-1,4-benzoquinol hydroxylase OS=Pectobacterium brasiliense OX=180957 GN=ubiF PE=4 SV=1	-3.102
354	A0A086ECI9	Pyrimidine/purine nucleoside phosphorylase OS=Pectobacterium brasiliense OX=180957 GN=ppnP PE=3 SV=1	-3.105
355	A0A086EK22	Ornithine carbamoyltransferase OS=Pectobacterium brasiliense OX=180957 GN=IW01_16880 PE=3 SV=1	-3.107
356	A0A0M2F2C0	Membrane protein OS=Pectobacterium brasiliense OX=180957 GN=KU74_09795 PE=4 SV=1	-3.112
357	A0A086EWV2	PTS glucose transporter subunit IIA OS=Pectobacterium brasiliense OX=180957 GN=F126LOC_00667 PE=4 SV=1	-3.114
358	A0A086EE39	Chemotaxis protein CheW OS=Pectobacterium brasiliense OX=180957 GN=IW01_01340 PE=4 SV=1	-3.114
359	A0A0M2EWF8	D-3-phosphoglycerate dehydrogenase OS=Pectobacterium brasiliense OX=180957 GN=KU74_18095 PE=3 SV=1	-3.115
360	A0A086EZZ2	Phenylalanine--tRNA ligase beta subunit OS=Pectobacterium brasiliense OX=180957 GN=pheT PE=3 SV=1	-3.119
361	A0A086EA76	Ribose-phosphate pyrophosphokinase OS=Pectobacterium brasiliense OX=180957 GN=prs PE=3 SV=1	-3.133
362	A0A086EPR4	Bifunctional protein HldE OS=Pectobacterium brasiliense OX=180957 GN=hldE PE=3 SV=1	-3.139
363	A0A433NGN3	Peptidase T OS=Pectobacterium brasiliense OX=180957 GN=F126LOC_01129 PE=3 SV=1	-3.142
364	A0A086EC64	Uracil phosphoribosyltransferase OS=Pectobacterium brasiliense OX=180957 GN=upp PE=3 SV=1	-3.143
365	A0A086EJN2	tRNA-dihydrouridine synthase B OS=Pectobacterium brasiliense OX=180957 GN=dusB PE=3 SV=1	-3.152
366	A0A086ER77	NADH-quinone oxidoreductase OS=Pectobacterium brasiliense OX=180957 GN=F126LOC_01677 PE=3 SV=1	-3.156
367	A0A086ELG1	Protein HflC OS=Pectobacterium brasiliense OX=180957 GN=IW01_14330 PE=3 SV=1	-3.157
368	A0A086F098	UPF0234 protein IW01_03515 OS=Pectobacterium brasiliense OX=180957 GN=IW01_03515 PE=3 SV=1	-3.158
369	A0A086EBB1	Histidine triad nucleotide-binding protein OS=Pectobacterium brasiliense OX=180957 GN=F126LOC_03324 PE=4 SV=1	-3.161
370	A0A086ECS0	2,3,4,5-tetrahydropyridine-2,6-dicarboxylate N-succinyltransferase OS=Pectobacterium brasiliense OX=180957 GN=dapD PE=3 SV=1	-3.164
371	A0A0M2F3T5	Arginine ABC transporter substrate-binding protein OS=Pectobacterium brasiliense OX=180957 GN=KU74_13355 PE=3 SV=1	-3.167
372	A0A0M2EZN8	Acetylornithine deacetylase OS=Pectobacterium brasiliense OX=180957 GN=KU74_10115 PE=4 SV=1	-3.167
373	A0A086EEQ9	Oxidoreductase OS=Pectobacterium brasiliense OX=180957 GN=IW01_18430 PE=4 SV=1	-3.173
374	A0A086EHY5	Sec translocon accessory complex subunit YajC OS=Pectobacterium brasiliense OX=180957 GN=yajC PE=3 SV=1	-3.173
375	A0A086E9V7	Cold-shock protein OS=Pectobacterium brasiliense OX=180957 GN=F126LOC_04089 PE=4 SV=1	-3.186
376	A0A0M2EXS5	TonB-dependent receptor OS=Pectobacterium brasiliense OX=180957 GN=KU74_14110 PE=3 SV=1	-3.192
377	A0A086ETH4	ATP-dependent 6-phosphofructokinase OS=Pectobacterium brasiliense OX=180957 GN=pfkA PE=3 SV=1	-3.196
378	A0A3S0ZV94	Ribonuclease D OS=Pectobacterium brasiliense OX=180957 GN=rnd PE=3 SV=1	-3.2
379	A0A0M2F0K5	Sec-independent protein translocase protein TatB OS=Pectobacterium brasiliense OX=180957 GN=tatB PE=3 SV=1	-3.202
380	A0A086ECS9	LOG family protein OS=Pectobacterium brasiliense OX=180957 GN=KU74_04915 PE=4 SV=1	-3.206
381	A0A086ERC7	Free methionine-R-sulfoxide reductase OS=Pectobacterium brasiliense OX=180957 GN=IW01_12520 PE=4 SV=1	-3.21
382	A0A086ECS1	UPF0325 protein F126LOC_02188 OS=Pectobacterium brasiliense OX=180957 GN=F126LOC_02188 PE=3 SV=1	-3.212
383	A0A086F0H5	CinA-like protein OS=Pectobacterium brasiliense OX=180957 GN=IW01_03915 PE=3 SV=1	-3.212
384	A0A086EFA1	Replicative DNA helicase OS=Pectobacterium brasiliense OX=180957 GN=F126LOC_03687 PE=3 SV=1	-3.212
385	A0A086EPU2	50S ribosomal protein L9 OS=Pectobacterium brasiliense OX=180957 GN=rplI PE=3 SV=1	-3.218
386	A0A0M2F0S1	Adenylosuccinate lyase OS=Pectobacterium brasiliense OX=180957 GN=F126LOC_00825 PE=3 SV=1	-3.218
387	A0A433N9J7	Anthranilate synthase component 1 OS=Pectobacterium brasiliense OX=180957 GN=F126LOC_02589 PE=3 SV=1	-3.224
388	A0A0M2F4T5	Membrane protein OS=Pectobacterium brasiliense OX=180957 GN=KU74_05995 PE=4 SV=1	-3.231
389	A0A086EEQ7	Signal peptide protein OS=Pectobacterium brasiliense OX=180957 GN=F126LOC_02618 PE=4 SV=1	-3.235
390	A0A086EZ13	Elongation factor P-like protein OS=Pectobacterium brasiliense OX=180957 GN=F126LOC_01049 PE=3 SV=1	-3.241
391	A0A0M2F6L3	Biotin transporter BioY OS=Pectobacterium brasiliense OX=180957 GN=KU74_04960 PE=3 SV=1	-3.243
392	A0A3S0Y002	Glutamate synthase large subunit OS=Pectobacterium brasiliense OX=180957 GN=F126LOC_00078 PE=4 SV=1	-3.247
393	A0A0M2F7F0	Alginate lyase OS=Pectobacterium brasiliense OX=180957 GN=KU74_08595 PE=4 SV=1	-3.257
394	A0A086EF72	Sugar ABC transporter substrate-binding protein OS=Pectobacterium brasiliense OX=180957 GN=F126LOC_01991 PE=4 SV=1	-3.258
395	A0A433NDC9	Pyruvate dehydrogenase E1 component OS=Pectobacterium brasiliense OX=180957 GN=F126LOC_01946 PE=4 SV=1	-3.258
396	A0A086ER81	NADH-quinone oxidoreductase subunit B OS=Pectobacterium brasiliense OX=180957 GN=nuoB PE=3 SV=1	-3.261
397	A0A433NEA5	Choloylglycine hydrolase OS=Pectobacterium brasiliense OX=180957 GN=F126LOC_01484 PE=4 SV=1	-3.263
398	A0A086ESN9	30S ribosomal protein S13 OS=Pectobacterium brasiliense OX=180957 GN=rpsM PE=3 SV=1	-3.264
399	A0A086F1R4	Flagellar hook-associated protein 2 OS=Pectobacterium brasiliense OX=180957 GN=IW01_01535 PE=3 SV=1	-3.265
400	A0A086EQM5	PncA OS=Pectobacterium brasiliense OX=180957 GN=IW01_12695 PE=4 SV=1	-3.265
401	A0A0M2F467	Thioredoxin reductase OS=Pectobacterium brasiliense OX=180957 GN=KU74_13245 PE=3 SV=1	-3.267
402	A0A086ENM9	50S ribosomal protein L21 OS=Pectobacterium brasiliense OX=180957 GN=rplU PE=3 SV=1	-3.271
403	A0A086EQN3	Formyltetrahydrofolate deformylase OS=Pectobacterium brasiliense OX=180957 GN=purU PE=3 SV=1	-3.272
404	A0A086EGV8	Peptidyl-prolyl cis-trans isomerase OS=Pectobacterium brasiliense OX=180957 GN=KU74_18250 PE=3 SV=1	-3.276
405	A0A3S0XI74	Elongation factor G OS=Pectobacterium brasiliense OX=180957 GN=fusA PE=3 SV=1	-3.278
406	A0A086E9S1	Ferric uptake regulation protein OS=Pectobacterium brasiliense OX=180957 GN=fur PE=3 SV=1	-3.285
407	A0A086ER75	NADH-quinone oxidoreductase subunit I OS=Pectobacterium brasiliense OX=180957 GN=nuoI PE=3 SV=1	-3.289
408	A0A3S0XLP6	Tetratricopeptide repeat protein OS=Pectobacterium brasiliense OX=180957 GN=F126LOC_03796 PE=4 SV=1	-3.295
409	A0A086ECY6	Probable Fe(2+)-trafficking protein OS=Pectobacterium brasiliense OX=180957 GN=F126LOC_02120 PE=3 SV=1	-3.3
410	A0A0M2F1J9	Bifunctional protein FolD OS=Pectobacterium brasiliense OX=180957 GN=folD PE=3 SV=1	-3.309
411	A0A0M2EVE0	Glutaredoxin OS=Pectobacterium brasiliense OX=180957 GN=KU74_21900 PE=4 SV=1	-3.312
412	A0A086EVL7	Amino acid ABC transporter substrate-binding protein OS=Pectobacterium brasiliense OX=180957 GN=F126LOC_00007 PE=3 SV=1	-3.319
413	A0A086F133	N5-carboxyaminoimidazole ribonucleotide mutase OS=Pectobacterium brasiliense OX=180957 GN=purE PE=3 SV=1	-3.319
414	A0A086F294	Fumarate hydratase class I OS=Pectobacterium brasiliense OX=180957 GN=F126LOC_00681 PE=3 SV=1	-3.326
415	A0A0M2EYQ0	Aromatic amino acid aminotransferase OS=Pectobacterium brasiliense OX=180957 GN=KU74_17285 PE=4 SV=1	-3.338
416	A0A086EV14	Fe-S cluster assembly scaffold SufA OS=Pectobacterium brasiliense OX=180957 GN=sufA PE=3 SV=1	-3.355
417	A0A086F0B6	7-cyano-7-deazaguanine synthase OS=Pectobacterium brasiliense OX=180957 GN=queC PE=3 SV=1	-3.356
418	A0A086F1T4	Transcription-repair-coupling factor OS=Pectobacterium brasiliense OX=180957 GN=mfd PE=3 SV=1	-3.36
419	A0A086F066	Protein GrpE OS=Pectobacterium brasiliense OX=180957 GN=grpE PE=3 SV=1	-3.362
420	A0A086EYF2	Acyl carrier protein OS=Pectobacterium brasiliense OX=180957 GN=acpP PE=3 SV=1	-3.366
421	A0A086F221	Glutathione ABC transporter substrate-binding protein OS=Pectobacterium brasiliense OX=180957 GN=IW01_00555 PE=4 SV=1	-3.369
422	A0A086ELC5	ATP synthase subunit c OS=Pectobacterium brasiliense OX=180957 GN=atpE PE=3 SV=1	-3.371
423	A0A086ESJ4	DNA-directed RNA polymerase subunit beta OS=Pectobacterium brasiliense OX=180957 GN=rpoB PE=3 SV=1	-3.374
424	A0A086ELG4	UDP-N-acetylmuramate--L-alanyl-gamma-D-glutamyl-meso-2,6-diaminoheptandioate ligase OS=Pectobacterium brasiliense OX=180957 GN=mpl PE=3 SV=1	-3.383
425	A0A3S1FJQ1	Oxidative stress defense protein OS=Pectobacterium brasiliense OX=180957 GN=F126LOC_01829 PE=4 SV=1	-3.383
426	A0A086EPH1	Ribosome hibernation promoting factor HPF OS=Pectobacterium brasiliense OX=180957 GN=F126LOC_00052 PE=4 SV=1	-3.386
427	A0A433NDB6	Aconitate hydratase B OS=Pectobacterium brasiliense OX=180957 GN=F126LOC_01962 PE=3 SV=1	-3.389
428	A0A086EBT8	Glutamate dehydrogenase OS=Pectobacterium brasiliense OX=180957 GN=IW01_19330 PE=3 SV=1	-3.398
429	A0A086F1M9	Chemotaxis protein CheY OS=Pectobacterium brasiliense OX=180957 GN=F126LOC_03210 PE=4 SV=1	-3.41
430	A0A433NEM1	Uncharacterized protein OS=Pectobacterium brasiliense OX=180957 GN=F126LOC_01555 PE=4 SV=1	-3.411
431	A0A086EG02	50S ribosomal protein L29 OS=Pectobacterium brasiliense OX=180957 GN=rpmC PE=3 SV=1	-3.417
432	A0A3S0YDD0	Homoserine O-acetyltransferase OS=Pectobacterium brasiliense OX=180957 GN=metX PE=3 SV=1	-3.422
433	A0A086EC59	Peroxiredoxin OS=Pectobacterium brasiliense OX=180957 GN=bcp PE=4 SV=1	-3.425
434	A0A086EXJ3	Bifunctional protein GlmU OS=Pectobacterium brasiliense OX=180957 GN=glmU PE=3 SV=1	-3.43
435	A0A0M2EZC8	Acetolactate synthase OS=Pectobacterium brasiliense OX=180957 GN=KU74_18490 PE=3 SV=1	-3.45
436	A0A3S1FG87	ABC transporter substrate-binding protein OS=Pectobacterium brasiliense OX=180957 GN=F126LOC_03114 PE=4 SV=1	-3.452
437	A0A086EUY1	Chromosome partition protein MukB OS=Pectobacterium brasiliense OX=180957 GN=mukB PE=3 SV=1	-3.452
438	A0A3S0Y7K9	Hemolysin BL-binding protein OS=Pectobacterium brasiliense OX=180957 GN=F126LOC_02510 PE=4 SV=1	-3.457
439	A0A0M2F4D6	Flagellin OS=Pectobacterium brasiliense OX=180957 GN=KU74_01570 PE=3 SV=1	-3.474
440	A0A3S0ZXS6	5'-methylthioadenosine/S-adenosylhomocysteine nucleosidase OS=Pectobacterium brasiliense OX=180957 GN=mtnN PE=3 SV=1	-3.476
441	A0A086EZR6	Cytochrome B562 OS=Pectobacterium brasiliense OX=180957 GN=IW01_04585 PE=4 SV=1	-3.484
442	A0A086E8K2	Glutaredoxin OS=Pectobacterium brasiliense OX=180957 GN=F126LOC_01006 PE=4 SV=1	-3.493
443	A0A086EQZ2	Hydrolase OS=Pectobacterium brasiliense OX=180957 GN=IW01_13325 PE=4 SV=1	-3.497
444	A0A0M2EYT4	Bifunctional aspartokinase/homoserine dehydrogenase OS=Pectobacterium brasiliense OX=180957 GN=metL PE=3 SV=1	-3.502
445	A0A0M2F4X1	Cysteine synthase OS=Pectobacterium brasiliense OX=180957 GN=F126LOC_03085 PE=4 SV=1	-3.502
446	A0A3S0ZRU6	Sucrose porin OS=Pectobacterium brasiliense OX=180957 GN=F126LOC_00133 PE=3 SV=1	-3.504
447	A0A0M2EVQ8	5-carboxymethyl-2-hydroxymuconate isomerase OS=Pectobacterium brasiliense OX=180957 GN=KU74_20970 PE=4 SV=1	-3.51
448	A0A086ELE3	Ribokinase OS=Pectobacterium brasiliense OX=180957 GN=rbsK PE=3 SV=1	-3.51
449	A0A086EDP7	30S ribosomal protein S3 OS=Pectobacterium brasiliense OX=180957 GN=rpsC PE=3 SV=1	-3.511
450	A0A3S0Y0P5	Bifunctional purine biosynthesis protein PurH OS=Pectobacterium brasiliense OX=180957 GN=purH PE=3 SV=1	-3.521
451	A0A433N1V6	Uncharacterized protein OS=Pectobacterium brasiliense OX=180957 GN=F126LOC_04004 PE=4 SV=1	-3.528
452	A0A086EI15	Transcriptional regulator OS=Pectobacterium brasiliense OX=180957 GN=F126LOC_03371 PE=3 SV=1	-3.536
453	A0A086ELK2	Transaldolase OS=Pectobacterium brasiliense OX=180957 GN=tal PE=3 SV=1	-3.538
454	A0A433N9P8	Chromosome partition protein Smc OS=Pectobacterium brasiliense OX=180957 GN=smc_2 PE=4 SV=1	-3.547
455	A0A433NCN3	Fumarate reductase subunit C OS=Pectobacterium brasiliense OX=180957 GN=frdC PE=3 SV=1	-3.548
456	A0A0M2F7Q0	ABC transporter substrate-binding protein OS=Pectobacterium brasiliense OX=180957 GN=KU74_07860 PE=4 SV=1	-3.553
457	A0A433NE54	ABC transporter permease OS=Pectobacterium brasiliense OX=180957 GN=F126LOC_01374 PE=4 SV=1	-3.557
458	A0A3S0ZYN6	Porin OS=Pectobacterium brasiliense OX=180957 GN=F126LOC_00789 PE=4 SV=1	-3.557
459	A0A086EZU7	Site-determining protein OS=Pectobacterium brasiliense OX=180957 GN=IW01_04760 PE=3 SV=1	-3.558
460	A0A433NG28	Formate acetyltransferase OS=Pectobacterium brasiliense OX=180957 GN=F126LOC_00963 PE=4 SV=1	-3.561
461	A0A3S0Y9Y5	Zinc-binding dehydrogenase OS=Pectobacterium brasiliense OX=180957 GN=F126LOC_01780 PE=3 SV=1	-3.566
462	A0A433NEX7	Acireductone dioxygenase OS=Pectobacterium brasiliense OX=180957 GN=mtnD PE=3 SV=1	-3.571
463	A0A086EIV8	General secretion pathway protein OS=Pectobacterium brasiliense OX=180957 GN=F126LOC_01573 PE=4 SV=1	-3.571
464	A0A086EPF1	30S ribosomal protein S9 OS=Pectobacterium brasiliense OX=180957 GN=rpsI PE=3 SV=1	-3.576
465	A0A086E4K2	33 kDa chaperonin OS=Pectobacterium brasiliense OX=180957 GN=hslO PE=3 SV=1	-3.578
466	A0A0M2F6B4	Peptidoglycan-associated protein OS=Pectobacterium brasiliense OX=180957 GN=pal PE=3 SV=1	-3.591
467	A0A433ND17	UDP-3-O-acyl-N-acetylglucosamine deacetylase OS=Pectobacterium brasiliense OX=180957 GN=lpxC PE=3 SV=1	-3.6
468	A0A0M2F008	5-methyltetrahydropteroyltriglutamate--homocysteine methyltransferase OS=Pectobacterium brasiliense OX=180957 GN=metE PE=3 SV=1	-3.601
469	A0A3S1AC27	Fe-S cluster assembly protein SufD OS=Pectobacterium brasiliense OX=180957 GN=F126LOC_03868 PE=4 SV=1	-3.602
470	A0A086ELL9	Carbamoyl-phosphate synthase large chain OS=Pectobacterium brasiliense OX=180957 GN=carB PE=3 SV=1	-3.608
471	A0A433NG56	Arginine ABC transporter substrate-binding protein OS=Pectobacterium brasiliense OX=180957 GN=F126LOC_00993 PE=3 SV=1	-3.609
472	A0A0M2EX09	Sulfite reductase [NADPH] flavoprotein alpha-component OS=Pectobacterium brasiliense OX=180957 GN=cysJ PE=3 SV=1	-3.609
473	A0A086EYQ4	Phospho-2-dehydro-3-deoxyheptonate aldolase OS=Pectobacterium brasiliense OX=180957 GN=IW01_06955 PE=3 SV=1	-3.611
474	A0A3S0XU79	Ribonucleoside-diphosphate reductase OS=Pectobacterium brasiliense OX=180957 GN=F126LOC_03424 PE=3 SV=1	-3.614
475	A0A086EPP9	(P)ppGpp synthetase OS=Pectobacterium brasiliense OX=180957 GN=relA PE=3 SV=1	-3.615
476	A0A3S1AGZ4	Deoxygluconate dehydrogenase OS=Pectobacterium brasiliense OX=180957 GN=F126LOC_02113 PE=4 SV=1	-3.616
477	A0A086E4A9	Glutamate 5-kinase OS=Pectobacterium brasiliense OX=180957 GN=proB PE=3 SV=1	-3.619
478	A0A0M2F6A2	Protease OS=Pectobacterium brasiliense OX=180957 GN=KU74_05015 PE=3 SV=1	-3.622
479	A0A433N707	Glycosylase OS=Pectobacterium brasiliense OX=180957 GN=F126LOC_03250 PE=4 SV=1	-3.627
480	A0A3S0Y443	Quinone oxidoreductase OS=Pectobacterium brasiliense OX=180957 GN=F126LOC_03686 PE=4 SV=1	-3.627
481	A0A086EI13	ATP-dependent Clp protease ATP-binding subunit ClpX OS=Pectobacterium brasiliense OX=180957 GN=clpX PE=3 SV=1	-3.632
482	A0A086F0I5	tRNA (cytidine/uridine-2'-O-)-methyltransferase TrmJ OS=Pectobacterium brasiliense OX=180957 GN=trmJ PE=4 SV=1	-3.632
483	A0A0M2F0F1	Membrane protein OS=Pectobacterium brasiliense OX=180957 GN=KU74_11520 PE=4 SV=1	-3.639
484	A0A3S0ZPK4	Long-chain fatty acid transporter OS=Pectobacterium brasiliense OX=180957 GN=F126LOC_01617 PE=4 SV=1	-3.642
485	A0A433ND11	Energy-dependent translational throttle protein EttA OS=Pectobacterium brasiliense OX=180957 GN=F126LOC_01836 PE=4 SV=1	-3.643
486	A0A0M2EY80	NADH-quinone oxidoreductase subunit C/D OS=Pectobacterium brasiliense OX=180957 GN=nuoC PE=3 SV=1	-3.645
487	A0A086E6K0	Translation initiation factor IF-1 OS=Pectobacterium brasiliense OX=180957 GN=infA PE=3 SV=1	-3.649
488	A0A086ESP1	30S ribosomal protein S4 OS=Pectobacterium brasiliense OX=180957 GN=rpsD PE=3 SV=1	-3.654
489	A0A086EYG3	Dihydroorotase OS=Pectobacterium brasiliense OX=180957 GN=pyrC PE=3 SV=1	-3.662
490	A0A086EUL2	Acetyltransferase OS=Pectobacterium brasiliense OX=180957 GN=IW01_10695 PE=4 SV=1	-3.673
491	A0A433NJ18	Peptide chain release factor 2 OS=Pectobacterium brasiliense OX=180957 GN=prfB PE=3 SV=1	-3.674
492	A0A086EU99	3-methyl-2-oxobutanoate hydroxymethyltransferase OS=Pectobacterium brasiliense OX=180957 GN=panB PE=3 SV=1	-3.684
493	A0A3S0XVB7	Iron transporter OS=Pectobacterium brasiliense OX=180957 GN=F126LOC_01309 PE=4 SV=1	-3.685
494	A0A433N7Y8	Peptidyl-prolyl cis-trans isomerase OS=Pectobacterium brasiliense OX=180957 GN=F126LOC_03154 PE=3 SV=1	-3.694
495	A0A086EB12	Glutaredoxin OS=Pectobacterium brasiliense OX=180957 GN=F126LOC_02471 PE=3 SV=1	-3.698
496	A0A086EN02	Phosphate acetyltransferase OS=Pectobacterium brasiliense OX=180957 GN=F126LOC_01662 PE=3 SV=1	-3.701
497	A0A086EMB7	Acetylornithine deacetylase OS=Pectobacterium brasiliense OX=180957 GN=argE PE=3 SV=1	-3.707
498	A0A3S0XTY7	Cyclase OS=Pectobacterium brasiliense OX=180957 GN=F126LOC_03026 PE=4 SV=1	-3.71
499	A0A0M2F477	Ribosome-recycling factor OS=Pectobacterium brasiliense OX=180957 GN=frr PE=3 SV=1	-3.714
500	A0A086EJS5	ABC transporter substrate-binding protein OS=Pectobacterium brasiliense OX=180957 GN=F126LOC_00063 PE=4 SV=1	-3.714
501	A0A086E3A6	Pantothenate synthetase OS=Pectobacterium brasiliense OX=180957 GN=panC PE=3 SV=1	-3.718
502	A0A086ED63	Transcription termination factor Rho OS=Pectobacterium brasiliense OX=180957 GN=rho PE=3 SV=1	-3.729
503	A0A0M2EZ77	4-hydroxy-tetrahydrodipicolinate reductase OS=Pectobacterium brasiliense OX=180957 GN=dapB PE=3 SV=1	-3.732
504	A0A086EXL3	Uncharacterized protein OS=Pectobacterium brasiliense OX=180957 GN=IW01_08650 PE=4 SV=1	-3.732
505	A0A433N6Q7	Flagellar hook protein FlgE OS=Pectobacterium brasiliense OX=180957 GN=flgE PE=3 SV=1	-3.737
506	A0A086E724	Integration host factor subunit alpha OS=Pectobacterium brasiliense OX=180957 GN=ihfA PE=3 SV=1	-3.738
507	A0A0M2EY93	Cystathionine gamma-synthase OS=Pectobacterium brasiliense OX=180957 GN=KU74_18915 PE=3 SV=1	-3.741
508	A0A433NJ48	Membrane protein OS=Pectobacterium brasiliense OX=180957 GN=F126LOC_00520 PE=4 SV=1	-3.743
509	A0A086EPE5	Stringent starvation protein A OS=Pectobacterium brasiliense OX=180957 GN=sspA PE=3 SV=1	-3.75
510	A0A086EJL1	FMN reductase OS=Pectobacterium brasiliense OX=180957 GN=fre PE=4 SV=1	-3.75
511	A0A3S0XQU0	UTP--glucose-1-phosphate uridylyltransferase OS=Pectobacterium brasiliense OX=180957 GN=F126LOC_02564 PE=3 SV=1	-3.752
512	A0A3S0Y7P8	Multifunctional fusion protein OS=Pectobacterium brasiliense OX=180957 GN=trpF PE=3 SV=1	-3.757
513	A0A086EWD5	Acetyl-coenzyme A carboxylase carboxyl transferase subunit alpha OS=Pectobacterium brasiliense OX=180957 GN=accA PE=3 SV=1	-3.761
514	A0A086ES58	6-phosphogluconolactonase OS=Pectobacterium brasiliense OX=180957 GN=IW01_11340 PE=4 SV=1	-3.767
515	A0A0M2F012	C4-dicarboxylate ABC transporter OS=Pectobacterium brasiliense OX=180957 GN=KU74_17015 PE=4 SV=1	-3.77
516	A0A086EZD2	Phosphoribosylaminoimidazole-succinocarboxamide synthase OS=Pectobacterium brasiliense OX=180957 GN=purC PE=3 SV=1	-3.779
517	A0A086E3L2	Histidine ABC transporter substrate-binding protein HisJ OS=Pectobacterium brasiliense OX=180957 GN=IW01_20140 PE=3 SV=1	-3.786
518	A0A086EQU5	Glucose-1-phosphate adenylyltransferase OS=Pectobacterium brasiliense OX=180957 GN=glgC PE=3 SV=1	-3.786
519	A0A3S0Y026	Aminoimidazole riboside kinase OS=Pectobacterium brasiliense OX=180957 GN=F126LOC_00134 PE=3 SV=1	-3.789
520	A0A433NED1	Iron ABC transporter substrate-binding protein OS=Pectobacterium brasiliense OX=180957 GN=F126LOC_01551 PE=4 SV=1	-3.79
521	A0A0M2F1V0	ABC transporter substrate-binding protein OS=Pectobacterium brasiliense OX=180957 GN=KU74_16000 PE=4 SV=1	-3.795
522	A0A086E6M5	Histidine biosynthesis bifunctional protein HisIE OS=Pectobacterium brasiliense OX=180957 GN=hisI PE=3 SV=1	-3.797
523	A0A086F2F0	tRNA pseudouridine synthase D OS=Pectobacterium brasiliense OX=180957 GN=truD PE=3 SV=1	-3.802
524	A0A086EZU4	Uncharacterized protein OS=Pectobacterium brasiliense OX=180957 GN=IW01_04735 PE=4 SV=1	-3.803
525	A0A3S1FFM8	Basal-body rod modification protein FlgD OS=Pectobacterium brasiliense OX=180957 GN=flgD PE=3 SV=1	-3.805
526	A0A086EJR2	RNase adapter protein RapZ OS=Pectobacterium brasiliense OX=180957 GN=rapZ PE=3 SV=1	-3.807
527	A0A433NI90	Chromosome partition protein Smc OS=Pectobacterium brasiliense OX=180957 GN=smc_1 PE=4 SV=1	-3.812
528	A0A3S0XPM5	DNA ligase OS=Pectobacterium brasiliense OX=180957 GN=ligA PE=3 SV=1	-3.813
529	A0A086E8L9	S-(hydroxymethyl)glutathione dehydrogenase OS=Pectobacterium brasiliense OX=180957 GN=F126LOC_01031 PE=3 SV=1	-3.816
530	A0A086E801	Threonine--tRNA ligase OS=Pectobacterium brasiliense OX=180957 GN=thrS PE=3 SV=1	-3.817
531	A0A086EWF1	30S ribosomal protein S2 OS=Pectobacterium brasiliense OX=180957 GN=rpsB PE=3 SV=1	-3.818
532	A0A0M2F5I4	Chemotaxis protein CheA OS=Pectobacterium brasiliense OX=180957 GN=KU74_01775 PE=4 SV=1	-3.824
533	A0A086EE89	DUF3666 domain-containing protein OS=Pectobacterium brasiliense OX=180957 GN=F126LOC_03259 PE=4 SV=1	-3.825
534	A0A3S0ZK54	Lipoprotein NlpD OS=Pectobacterium brasiliense OX=180957 GN=F126LOC_04198 PE=4 SV=1	-3.826
535	A0A086F1P6	Flagellar hook-associated protein 1 OS=Pectobacterium brasiliense OX=180957 GN=flgK PE=3 SV=1	-3.833
536	A0A0M2EZG8	Acetyltransferase component of pyruvate dehydrogenase complex OS=Pectobacterium brasiliense OX=180957 GN=aceF PE=3 SV=1	-3.844
537	A0A086ES39	Enolase-phosphatase E1 OS=Pectobacterium brasiliense OX=180957 GN=mtnC PE=3 SV=1	-3.849
538	A0A086EIL1	GMP synthase [glutamine-hydrolyzing] OS=Pectobacterium brasiliense OX=180957 GN=guaA PE=3 SV=1	-3.85
539	A0A433NGX9	Molybdenum cofactor biosynthesis protein B OS=Pectobacterium brasiliense OX=180957 GN=F126LOC_01147 PE=3 SV=1	-3.854
540	A0A3S1FGA5	Toxic anion resistance protein OS=Pectobacterium brasiliense OX=180957 GN=F126LOC_03147 PE=3 SV=1	-3.859
541	A0A0M2F623	Endopolygalacturonase OS=Pectobacterium brasiliense OX=180957 GN=KU74_04605 PE=3 SV=1	-3.86
542	A0A086F0V9	30S ribosomal protein S21 OS=Pectobacterium brasiliense OX=180957 GN=rpsU PE=3 SV=1	-3.869
543	A0A086EH01	S-adenosylmethionine synthase OS=Pectobacterium brasiliense OX=180957 GN=metK PE=3 SV=1	-3.87
544	A0A086F279	DNA protection during starvation protein OS=Pectobacterium brasiliense OX=180957 GN=dps PE=3 SV=1	-3.872
545	A0A086EFF0	Peptidyl-prolyl cis-trans isomerase OS=Pectobacterium brasiliense OX=180957 GN=F126LOC_03633 PE=3 SV=1	-3.881
546	A0A0M2F0Y0	3-oxoacyl-[acyl-carrier-protein] synthase 3 OS=Pectobacterium brasiliense OX=180957 GN=fabH PE=3 SV=1	-3.882
547	A0A086ES16	Enhanced serine sensitivity protein SseB OS=Pectobacterium brasiliense OX=180957 GN=KU74_15940 PE=4 SV=1	-3.885
548	A0A086EZG2	Leucine--tRNA ligase OS=Pectobacterium brasiliense OX=180957 GN=leuS PE=3 SV=1	-3.907
549	A0A086E3F4	Avirulence protein OS=Pectobacterium brasiliense OX=180957 GN=IW01_21100 PE=4 SV=1	-3.912
550	A0A3S0YDB5	C4-dicarboxylate ABC transporter OS=Pectobacterium brasiliense OX=180957 GN=F126LOC_00127 PE=4 SV=1	-3.917
551	A0A086ESX7	ATP synthase subunit b OS=Pectobacterium brasiliense OX=180957 GN=atpF PE=3 SV=1	-3.921
552	A0A086ED35	DNAse OS=Pectobacterium brasiliense OX=180957 GN=IW01_18950 PE=4 SV=1	-3.921
553	A0A086ESP8	Ribosomal RNA small subunit methyltransferase B OS=Pectobacterium brasiliense OX=180957 GN=rsmB PE=3 SV=1	-3.927
554	A0A086F217	Nitroreductase OS=Pectobacterium brasiliense OX=180957 GN=IW01_00535 PE=4 SV=1	-3.929
555	A0A086ENK2	Translation initiation factor IF-2 OS=Pectobacterium brasiliense OX=180957 GN=infB PE=3 SV=1	-3.935
556	A0A433N1S6	Methylenetetrahydrofolate reductase OS=Pectobacterium brasiliense OX=180957 GN=F126LOC_03976 PE=3 SV=1	-3.935
557	A0A0M2F3K4	Aspartate racemase OS=Pectobacterium brasiliense OX=180957 GN=KU74_03725 PE=3 SV=1	-3.935
558	A0A086F0I1	Iron ABC transporter ATP-binding protein OS=Pectobacterium brasiliense OX=180957 GN=IW01_03945 PE=4 SV=1	-3.936
559	A0A086ESJ3	50S ribosomal protein L7/L12 OS=Pectobacterium brasiliense OX=180957 GN=rplL PE=3 SV=1	-3.94
560	A0A0M2F387	Sugar ABC transporter substrate-binding protein OS=Pectobacterium brasiliense OX=180957 GN=KU74_03125 PE=4 SV=1	-3.94
561	A0A086ELJ3	Probable phosphoglycerate mutase GpmB OS=Pectobacterium brasiliense OX=180957 GN=gpmB PE=3 SV=1	-3.952
562	A0A0M2F5K5	Type IV secretion protein Rhs OS=Pectobacterium brasiliense OX=180957 GN=KU74_01905 PE=4 SV=1	-3.957
563	A0A086ETL8	Rhodanese-like domain-containing protein OS=Pectobacterium brasiliense OX=180957 GN=F126LOC_02913 PE=4 SV=1	-3.963
564	A0A086EWH8	N-acetylmuramoyl-L-alanine amidase OS=Pectobacterium brasiliense OX=180957 GN=amiC PE=4 SV=1	-3.969
565	A0A086EPJ7	Biotin carboxylase OS=Pectobacterium brasiliense OX=180957 GN=F126LOC_00024 PE=4 SV=1	-3.972
566	A0A0M2EZG1	Riboflavin synthase subunit alpha OS=Pectobacterium brasiliense OX=180957 GN=KU74_09750 PE=4 SV=1	-3.979
567	A0A086EQZ5	ABC transporter substrate-binding protein OS=Pectobacterium brasiliense OX=180957 GN=F126LOC_03009 PE=3 SV=1	-3.984
568	A0A086EL99	Lipoprotein OS=Pectobacterium brasiliense OX=180957 GN=F126LOC_03961 PE=4 SV=1	-3.984
569	A0A086F208	Uncharacterized protein OS=Pectobacterium brasiliense OX=180957 GN=IW01_00480 PE=4 SV=1	-3.987
570	A0A086EF48	PTS ascorbate transporter subunit IIB OS=Pectobacterium brasiliense OX=180957 GN=KU74_18785 PE=4 SV=1	-3.988
571	A0A086ELL8	Carbamoyl-phosphate synthase small chain OS=Pectobacterium brasiliense OX=180957 GN=carA PE=3 SV=1	-3.99
572	A0A0M2F206	Malonyl CoA-acyl carrier protein transacylase OS=Pectobacterium brasiliense OX=180957 GN=KU74_09160 PE=3 SV=1	-3.994
573	A0A3S1AE27	Thiol disulfide reductase thioredoxin OS=Pectobacterium brasiliense OX=180957 GN=F126LOC_03442 PE=4 SV=1	-3.997
574	A0A086EQL9	MltA-interacting protein MipA OS=Pectobacterium brasiliense OX=180957 GN=IW01_12665 PE=4 SV=1	-4
1	A0A3S0ZLC9	Chemotaxis protein OS=Pectobacterium brasiliense OX=180957 GN=F126LOC_02684 PE=4 SV=1	-4.001
2	A0A086ELT7	Cell division protein FtsZ OS=Pectobacterium brasiliense OX=180957 GN=ftsZ PE=3 SV=1	-4.014
3	A0A086EWF8	DUF446 domain-containing protein OS=Pectobacterium brasiliense OX=180957 GN=F126LOC_02185 PE=4 SV=1	-4.017
4	A0A086EIG5	Nitrogen regulatory protein P-II OS=Pectobacterium brasiliense OX=180957 GN=F126LOC_01425 PE=3 SV=1	-4.018
5	A0A086ELV0	Nicotinate-nucleotide pyrophosphorylase OS=Pectobacterium brasiliense OX=180957 GN=IW01_15070 PE=3 SV=1	-4.027
6	A0A086EHQ7	Elongation factor Ts OS=Pectobacterium brasiliense OX=180957 GN=tsf PE=3 SV=1	-4.034
7	A0A433NEH5	Uncharacterized protein OS=Pectobacterium brasiliense OX=180957 GN=F126LOC_01597 PE=4 SV=1	-4.043
8	A0A3S0ZPN0	Chaperone protein HtpG OS=Pectobacterium brasiliense OX=180957 GN=htpG PE=3 SV=1	-4.046
9	A0A086ED26	Transcription termination/antitermination protein NusA OS=Pectobacterium brasiliense OX=180957 GN=nusA PE=3 SV=1	-4.049
10	A0A3S5K209	Chemotaxis protein CheV OS=Pectobacterium brasiliense OX=180957 GN=F126LOC_01254 PE=4 SV=1	-4.049
11	A0A094RHW3	Acetyltransferase OS=Pectobacterium brasiliense OX=180957 GN=KU74_06510 PE=4 SV=1	-4.054
12	A0A086EH95	Phosphoenolpyruvate-protein phosphotransferase OS=Pectobacterium brasiliense OX=180957 GN=F126LOC_00668 PE=3 SV=1	-4.068
13	A0A0M2F5B2	Glutathionyl-hydroquinone reductase YqjG OS=Pectobacterium brasiliense OX=180957 GN=KU74_06930 PE=4 SV=1	-4.083
14	A0A086F0R9	Thymidine phosphorylase OS=Pectobacterium brasiliense OX=180957 GN=deoA PE=3 SV=1	-4.086
15	A0A3S0Y1W4	Uncharacterized protein OS=Pectobacterium brasiliense OX=180957 GN=F126LOC_00247 PE=4 SV=1	-4.089
16	A0A3S0XUR4	Porin OmpA OS=Pectobacterium brasiliense OX=180957 GN=F126LOC_03268 PE=3 SV=1	-4.089
17	A0A086EVA1	Mannonate dehydratase OS=Pectobacterium brasiliense OX=180957 GN=uxuA PE=3 SV=1	-4.09
18	A0A086E8G8	Outer-membrane lipoprotein carrier protein OS=Pectobacterium brasiliense OX=180957 GN=lolA PE=3 SV=1	-4.094
19	A0A3S0ZTN5	Ig-like domain repeat protein OS=Pectobacterium brasiliense OX=180957 GN=F126LOC_02246 PE=4 SV=1	-4.101
20	A0A086EZB0	Methionine synthase OS=Pectobacterium brasiliense OX=180957 GN=IW01_05990 PE=3 SV=1	-4.101
21	A0A3S0XQU3	Dihydrolipoyllysine-residue succinyltransferase component of 2-oxoglutarate dehydrogenase complex OS=Pectobacterium brasiliense OX=180957 GN=F126LOC_03793 PE=3 SV=1	-4.104
22	A0A3S1FKY3	Protein FdhE homolog OS=Pectobacterium brasiliense OX=180957 GN=fdhE PE=3 SV=1	-4.104
23	A0A0M2EY44	Valine--pyruvate aminotransferase OS=Pectobacterium brasiliense OX=180957 GN=avtA PE=4 SV=1	-4.111
24	A0A3S0YEB2	Uncharacterized protein OS=Pectobacterium brasiliense OX=180957 GN=F126LOC_00746 PE=4 SV=1	-4.119
25	A0A086ENN9	RNA polymerase sigma factor RpoD OS=Pectobacterium brasiliense OX=180957 GN=rpoD PE=3 SV=1	-4.13
26	A0A086E3V8	ATP-dependent RNA helicase RhlE OS=Pectobacterium brasiliense OX=180957 GN=rhlE PE=3 SV=1	-4.131
27	A0A086EY54	Peptidase OS=Pectobacterium brasiliense OX=180957 GN=IW01_08200 PE=4 SV=1	-4.131
28	A0A086ELT0	UDP-N-acetylmuramoylalanine--D-glutamate ligase OS=Pectobacterium brasiliense OX=180957 GN=murD PE=3 SV=1	-4.146
29	A0A086EV21	Major outer membrane lipoprotein Lpp OS=Pectobacterium brasiliense OX=180957 GN=lpp PE=4 SV=1	-4.154
30	A0A086ESH1	Peptidyl-prolyl cis-trans isomerase OS=Pectobacterium brasiliense OX=180957 GN=IW01_11965 PE=3 SV=1	-4.154
31	A0A086EMB9	Acetylglutamate kinase OS=Pectobacterium brasiliense OX=180957 GN=argB PE=3 SV=1	-4.168
32	A0A086EH08	Fructose-1,6-bisphosphatase class 1 OS=Pectobacterium brasiliense OX=180957 GN=fbp PE=3 SV=1	-4.169
33	A0A086F1Q7	ATP synthase OS=Pectobacterium brasiliense OX=180957 GN=fliI PE=4 SV=1	-4.172
34	A0A086F1Q3	Flagellar motor switch protein FliM OS=Pectobacterium brasiliense OX=180957 GN=fliM PE=3 SV=1	-4.177
35	A0A086EEN7	2,4-diaminobutyrate decarboxylase OS=Pectobacterium brasiliense OX=180957 GN=IW01_18310 PE=3 SV=1	-4.19
36	A0A433NJ31	Phage shock protein PspA OS=Pectobacterium brasiliense OX=180957 GN=F126LOC_00493 PE=4 SV=1	-4.194
37	A0A0M2F081	YrdC-like domain-containing protein OS=Pectobacterium brasiliense OX=180957 GN=KU74_11475 PE=3 SV=1	-4.214
38	A0A0M2F3U9	DNA polymerase III subunit gamma/tau OS=Pectobacterium brasiliense OX=180957 GN=dnaX PE=3 SV=1	-4.219
39	A0A433N7H1	Dihydroxy-acid dehydratase OS=Pectobacterium brasiliense OX=180957 GN=ilvD PE=3 SV=1	-4.222
40	A0A3S0XQZ9	Vitamin B12 transporter BtuB OS=Pectobacterium brasiliense OX=180957 GN=btuB PE=3 SV=1	-4.225
41	A0A433ND02	UDP-N-acetylmuramoyl-tripeptide--D-alanyl-D-alanine ligase OS=Pectobacterium brasiliense OX=180957 GN=murF PE=3 SV=1	-4.226
42	A0A0M2EZC1	3-isopropylmalate dehydratase small subunit OS=Pectobacterium brasiliense OX=180957 GN=leuD PE=3 SV=1	-4.234
43	A0A086E722	Phenylalanine--tRNA ligase alpha subunit OS=Pectobacterium brasiliense OX=180957 GN=pheS PE=3 SV=1	-4.236
44	A0A433NGG9	FMN-binding protein OS=Pectobacterium brasiliense OX=180957 GN=F126LOC_01121 PE=4 SV=1	-4.241
45	A0A086EEN2	Uncharacterized protein OS=Pectobacterium brasiliense OX=180957 GN=IW01_18285 PE=4 SV=1	-4.261
46	A0A086F1T8	N-acetyl-D-glucosamine kinase OS=Pectobacterium brasiliense OX=180957 GN=nagK PE=3 SV=1	-4.266
47	A0A086EXE1	Phosphoglucosamine mutase OS=Pectobacterium brasiliense OX=180957 GN=glmM PE=3 SV=1	-4.271
48	A0A086EJM2	Amino acid ABC transporter substrate-binding protein OS=Pectobacterium brasiliense OX=180957 GN=F126LOC_00005 PE=3 SV=1	-4.275
49	A0A0M2F3B0	50S ribosomal protein L16 arginine hydroxylase OS=Pectobacterium brasiliense OX=180957 GN=KU74_12525 PE=4 SV=1	-4.276
50	A0A086E3J9	UPF0304 protein F126LOC_01665 OS=Pectobacterium brasiliense OX=180957 GN=F126LOC_01665 PE=3 SV=1	-4.289
51	A0A433NCT4	Bifunctional aspartokinase/homoserine dehydrogenase OS=Pectobacterium brasiliense OX=180957 GN=F126LOC_01845 PE=3 SV=1	-4.291
52	A0A086EV15	Cysteine desulfurase OS=Pectobacterium brasiliense OX=180957 GN=IW01_10255 PE=4 SV=1	-4.3
53	A0A086EBN5	Argininosuccinate synthase OS=Pectobacterium brasiliense OX=180957 GN=argG PE=3 SV=1	-4.306
54	A0A086E3R2	Sigma factor-binding protein Crl OS=Pectobacterium brasiliense OX=180957 GN=crl PE=3 SV=1	-4.314
55	A0A086EA56	Iron ABC transporter substrate-binding protein OS=Pectobacterium brasiliense OX=180957 GN=F126LOC_03563 PE=4 SV=1	-4.317
56	A0A086EFJ1	CTP synthase OS=Pectobacterium brasiliense OX=180957 GN=pyrG PE=3 SV=1	-4.318
57	A0A086E7S5	Peptide methionine sulfoxide reductase MsrB OS=Pectobacterium brasiliense OX=180957 GN=msrB PE=3 SV=1	-4.319
58	A0A086EUT0	Pyruvate formate-lyase-activating enzyme OS=Pectobacterium brasiliense OX=180957 GN=pflA PE=3 SV=1	-4.321
59	A0A086EMJ8	Flagellar assembly protein FliH OS=Pectobacterium brasiliense OX=180957 GN=fliH PE=4 SV=1	-4.324
60	A0A086EP44	Aspartate ammonia-lyase OS=Pectobacterium brasiliense OX=180957 GN=aspA PE=3 SV=1	-4.333
61	A0A086ER04	dTDP-4-amino-4,6-dideoxygalactose transaminase OS=Pectobacterium brasiliense OX=180957 GN=wecE PE=3 SV=1	-4.334
62	A0A086EFZ7	30S ribosomal protein S14 OS=Pectobacterium brasiliense OX=180957 GN=rpsN PE=3 SV=1	-4.337
63	A0A086E5U9	Uncharacterized protein OS=Pectobacterium brasiliense OX=180957 GN=F126LOC_01237 PE=4 SV=1	-4.345
64	A0A433NG10	Histidinol dehydrogenase OS=Pectobacterium brasiliense OX=180957 GN=hisD PE=3 SV=1	-4.348
65	A0A086EV50	Periplasmic nitrate reductase OS=Pectobacterium brasiliense OX=180957 GN=napA PE=3 SV=1	-4.351
66	A0A0M2F541	Beta-ketoacyl synthase OS=Pectobacterium brasiliense OX=180957 GN=KU74_06630 PE=4 SV=1	-4.361
67	A0A094QMI3	ATP phosphoribosyltransferase OS=Pectobacterium brasiliense OX=180957 GN=hisG PE=3 SV=1	-4.367
68	A0A086EUD1	Chorismate mutase OS=Pectobacterium brasiliense OX=180957 GN=pheA PE=4 SV=1	-4.369
69	A0A086F0U6	Transcription elongation factor GreA OS=Pectobacterium brasiliense OX=180957 GN=greA PE=3 SV=1	-4.374
70	A0A086EZU2	Ribosome-binding ATPase YchF OS=Pectobacterium brasiliense OX=180957 GN=ychF PE=3 SV=1	-4.381
71	A0A3S0XZB0	NAD-dependent malic enzyme OS=Pectobacterium brasiliense OX=180957 GN=maeA PE=3 SV=1	-4.39
72	A0A086E8H0	AsnC family transcriptional regulator OS=Pectobacterium brasiliense OX=180957 GN=F126LOC_00974 PE=4 SV=1	-4.393
73	A0A086EC65	Phosphoribosylformylglycinamidine cyclo-ligase OS=Pectobacterium brasiliense OX=180957 GN=purM PE=3 SV=1	-4.401
74	A0A086F1P7	Flagellar hook protein FlgL OS=Pectobacterium brasiliense OX=180957 GN=flgL PE=4 SV=1	-4.407
75	A0A3S0XWG9	Glycine dehydrogenase (decarboxylating) OS=Pectobacterium brasiliense OX=180957 GN=gcvP PE=3 SV=1	-4.408
76	A0A086EI11	Trigger factor OS=Pectobacterium brasiliense OX=180957 GN=tig PE=3 SV=1	-4.415
77	A0A086ED18	Oligoribonuclease OS=Pectobacterium brasiliense OX=180957 GN=orn PE=3 SV=1	-4.42
78	A0A086ELB6	Glutamine--fructose-6-phosphate aminotransferase [isomerizing] OS=Pectobacterium brasiliense OX=180957 GN=glmS PE=3 SV=1	-4.422
79	A0A086EUU3	Imidazole glycerol phosphate synthase subunit HisH OS=Pectobacterium brasiliense OX=180957 GN=hisH PE=3 SV=1	-4.422
80	A0A086EUY5	Aminotransferase OS=Pectobacterium brasiliense OX=180957 GN=IW01_10100 PE=3 SV=1	-4.423
81	A0A433N0T2	Uncharacterized protein OS=Pectobacterium brasiliense OX=180957 GN=F126LOC_04136 PE=4 SV=1	-4.426
82	A0A086F2F7	Lipoprotein OS=Pectobacterium brasiliense OX=180957 GN=metQ PE=3 SV=1	-4.426
83	A0A086EWJ5	Lipoprotein OS=Pectobacterium brasiliense OX=180957 GN=IW01_09320 PE=4 SV=1	-4.428
84	A0A086ED37	Thymidylate kinase OS=Pectobacterium brasiliense OX=180957 GN=tmk PE=3 SV=1	-4.447
85	A0A086EMH4	3-hydroxydecanoyl-[acyl-carrier-protein] dehydratase OS=Pectobacterium brasiliense OX=180957 GN=fabA PE=3 SV=1	-4.45
86	A0A0M2EZY9	Beta-lactamase OS=Pectobacterium brasiliense OX=180957 GN=KU74_17860 PE=4 SV=1	-4.453
87	A0A086F145	Bifunctional polymyxin resistance protein ArnA OS=Pectobacterium brasiliense OX=180957 GN=arnA PE=3 SV=1	-4.458
88	A0A086F1V3	UPF0502 protein IW01_01045 OS=Pectobacterium brasiliense OX=180957 GN=IW01_01045 PE=3 SV=1	-4.46
89	A0A086EWE2	Molecular chaperone OS=Pectobacterium brasiliense OX=180957 GN=IW01_09030 PE=3 SV=1	-4.463
90	A0A433NCZ9	Uncharacterized protein OS=Pectobacterium brasiliense OX=180957 GN=F126LOC_01793 PE=4 SV=1	-4.47
91	A0A3S1A001	Aminotransferase OS=Pectobacterium brasiliense OX=180957 GN=F126LOC_03606 PE=3 SV=1	-4.481
92	A0A086EQN9	Aldehyde-alcohol dehydrogenase OS=Pectobacterium brasiliense OX=180957 GN=IW01_12770 PE=3 SV=1	-4.484
93	A0A086EZU8	Cell division topological specificity factor OS=Pectobacterium brasiliense OX=180957 GN=minE PE=3 SV=1	-4.486
94	A0A086ELW4	Hydrolase OS=Pectobacterium brasiliense OX=180957 GN=IW01_15140 PE=4 SV=1	-4.504
95	A0A086EI09	Uncharacterized protein OS=Pectobacterium brasiliense OX=180957 GN=F126LOC_03365 PE=4 SV=1	-4.509
96	A0A086ELI3	HTH-type transcriptional regulator ArgP OS=Pectobacterium brasiliense OX=180957 GN=argP PE=3 SV=1	-4.516
97	A0A0M2F3I1	Arginine--tRNA ligase OS=Pectobacterium brasiliense OX=180957 GN=argS PE=3 SV=1	-4.526
98	A0A0M2EWE9	Thioredoxin OS=Pectobacterium brasiliense OX=180957 GN=F126LOC_03764 PE=4 SV=1	-4.538
99	A0A086EQY1	Uroporphyrinogen-III synthase OS=Pectobacterium brasiliense OX=180957 GN=hemD PE=3 SV=1	-4.545
100	A0A086ELY6	DeoR faimly transcriptional regulator OS=Pectobacterium brasiliense OX=180957 GN=IW01_15250 PE=4 SV=1	-4.55
101	A0A086EV75	Type VI secretion protein VgrG OS=Pectobacterium brasiliense OX=180957 GN=IW01_10580 PE=4 SV=1	-4.554
102	A0A086E6E2	Phosphofructokinase OS=Pectobacterium brasiliense OX=180957 GN=fruK PE=3 SV=1	-4.559
103	A0A086EQJ4	50S ribosomal protein L10 OS=Pectobacterium brasiliense OX=180957 GN=rplJ PE=3 SV=1	-4.563
104	A0A086EWI9	Thymidylate synthase OS=Pectobacterium brasiliense OX=180957 GN=thyA PE=3 SV=1	-4.567
105	A0A086E7J5	Malonic semialdehyde reductase OS=Pectobacterium brasiliense OX=180957 GN=F126LOC_02633 PE=3 SV=1	-4.575
106	A0A433N6T7	Flagellar hook-filament junction protein FlgL OS=Pectobacterium brasiliense OX=180957 GN=flgL PE=4 SV=1	-4.579
107	A0A086EEJ3	Cysteine desulfurase OS=Pectobacterium brasiliense OX=180957 GN=sufC PE=4 SV=1	-4.579
108	A0A086ETG8	DNA-binding response regulator OS=Pectobacterium brasiliense OX=180957 GN=F126LOC_04016 PE=4 SV=1	-4.592
109	A0A086E6G4	Methionine ABC transporter ATPase OS=Pectobacterium brasiliense OX=180957 GN=KU74_13455 PE=4 SV=1	-4.594
110	A0A086F1J6	Uncharacterized protein OS=Pectobacterium brasiliense OX=180957 GN=IW01_02580 PE=4 SV=1	-4.61
111	A0A086EBX7	Succinate dehydrogenase iron-sulfur subunit OS=Pectobacterium brasiliense OX=180957 GN=sdhB PE=3 SV=1	-4.616
112	A0A3S0XT86	GDP-mannose 4,6-dehydratase OS=Pectobacterium brasiliense OX=180957 GN=gmd PE=3 SV=1	-4.627
113	A0A3S0ZRB4	Glycine--tRNA ligase alpha subunit OS=Pectobacterium brasiliense OX=180957 GN=glyQ PE=3 SV=1	-4.627
114	A0A433NGG6	Glutathione S-transferase OS=Pectobacterium brasiliense OX=180957 GN=F126LOC_01118 PE=4 SV=1	-4.631
115	A0A086F1Q5	Flagellar hook-length control protein OS=Pectobacterium brasiliense OX=180957 GN=IW01_01490 PE=4 SV=1	-4.633
116	A0A086EY39	Gamma-glutamyltransferase OS=Pectobacterium brasiliense OX=180957 GN=IW01_08120 PE=4 SV=1	-4.635
117	A0A086F225	Peptide ABC transporter substrate-binding protein OS=Pectobacterium brasiliense OX=180957 GN=IW01_00575 PE=4 SV=1	-4.655
118	A0A086ESI7	Elongation factor Tu OS=Pectobacterium brasiliense OX=180957 GN=tuf PE=3 SV=1	-4.658
119	A0A0M2F3J5	Phenylalanine--tRNA ligase beta subunit OS=Pectobacterium brasiliense OX=180957 GN=pheT PE=3 SV=1	-4.677
120	A0A086EZZ4	50S ribosomal protein L20 OS=Pectobacterium brasiliense OX=180957 GN=rplT PE=3 SV=1	-4.679
121	A0A086E370	Autonomous glycyl radical cofactor OS=Pectobacterium brasiliense OX=180957 GN=grcA PE=3 SV=1	-4.687
122	A0A0M2EYK1	Type VI secretion protein VgrG OS=Pectobacterium brasiliense OX=180957 GN=KU74_19445 PE=4 SV=1	-4.697
123	A0A086EZB8	ABC transporter substrate-binding protein OS=Pectobacterium brasiliense OX=180957 GN=IW01_05270 PE=4 SV=1	-4.702
124	A0A433NE21	Uncharacterized protein OS=Pectobacterium brasiliense OX=180957 GN=F126LOC_01413 PE=4 SV=1	-4.711
125	A0A086F2E0	Sulfate adenylyltransferase subunit 2 OS=Pectobacterium brasiliense OX=180957 GN=cysD PE=3 SV=1	-4.721
126	A0A0M2F0M9	Tail protein OS=Pectobacterium brasiliense OX=180957 GN=F126LOC_01097 PE=4 SV=1	-4.744
127	A0A086ERS1	Serine protein kinase PrkA OS=Pectobacterium brasiliense OX=180957 GN=F126LOC_02544 PE=4 SV=1	-4.753
128	A0A086EZQ1	FMN-dependent NADH-azoreductase OS=Pectobacterium brasiliense OX=180957 GN=azoR PE=3 SV=1	-4.753
129	A0A0M2F2S5	Porin OS=Pectobacterium brasiliense OX=180957 GN=KU74_11515 PE=4 SV=1	-4.759
130	A0A086EJQ1	Protease TldD OS=Pectobacterium brasiliense OX=180957 GN=tldD PE=4 SV=1	-4.767
131	A0A3S1FE69	Protein-tyrosine-phosphatase OS=Pectobacterium brasiliense OX=180957 GN=F126LOC_03611 PE=3 SV=1	-4.771
132	A0A3S0XT04	Uncharacterized protein OS=Pectobacterium brasiliense OX=180957 GN=F126LOC_01952 PE=4 SV=1	-4.78
133	A0A086EUU4	Histidine biosynthesis bifunctional protein HisB OS=Pectobacterium brasiliense OX=180957 GN=hisB PE=3 SV=1	-4.801
134	A0A086ELA0	Membrane protein OS=Pectobacterium brasiliense OX=180957 GN=F126LOC_03962 PE=4 SV=1	-4.801
135	A0A0M2F2G7	Flagellar hook-associated protein 1 OS=Pectobacterium brasiliense OX=180957 GN=flgK PE=3 SV=1	-4.856
136	A0A086EQR6	Type III secretion protein OS=Pectobacterium brasiliense OX=180957 GN=IW01_12905 PE=4 SV=1	-4.864
137	A0A086EXM9	DNA gyrase subunit B OS=Pectobacterium brasiliense OX=180957 GN=gyrB PE=3 SV=1	-4.868
138	A0A086F0L4	Inosine-5'-monophosphate dehydrogenase OS=Pectobacterium brasiliense OX=180957 GN=guaB PE=3 SV=1	-4.873
139	A0A086E7R1	DNA-binding protein OS=Pectobacterium brasiliense OX=180957 GN=F126LOC_02565 PE=3 SV=1	-4.876
140	A0A086F0K8	GTPase Der OS=Pectobacterium brasiliense OX=180957 GN=der PE=3 SV=1	-4.885
141	A0A086EGP7	D-alanine--D-alanine ligase OS=Pectobacterium brasiliense OX=180957 GN=ddl PE=3 SV=1	-4.886
142	A0A0M2F7E2	Lysozyme OS=Pectobacterium brasiliense OX=180957 GN=KU74_06595 PE=3 SV=1	-4.897
143	A0A086EPR0	Uncharacterized protein OS=Pectobacterium brasiliense OX=180957 GN=IW01_13870 PE=4 SV=1	-4.901
144	A0A086EFQ7	Enoyl-[acyl-carrier-protein] reductase [NADH] OS=Pectobacterium brasiliense OX=180957 GN=IW01_17900 PE=3 SV=1	-4.913
145	A0A0M2EY57	Aminotransferase class IV OS=Pectobacterium brasiliense OX=180957 GN=KU74_14465 PE=4 SV=1	-4.92
146	A0A0M2EWK0	Uncharacterized protein (Fragment) OS=Pectobacterium brasiliense OX=180957 GN=KU74_22310 PE=4 SV=1	-4.951
147	A0A433N628	DNA gyrase subunit A OS=Pectobacterium brasiliense OX=180957 GN=gyrA PE=3 SV=1	-4.959
148	A0A433NEH1	Putative motility protein OS=Pectobacterium brasiliense OX=180957 GN=F126LOC_01522 PE=4 SV=1	-4.977
149	A0A086F0K4	4-hydroxy-3-methylbut-2-en-1-yl diphosphate synthase (flavodoxin) OS=Pectobacterium brasiliense OX=180957 GN=ispG PE=3 SV=1	-4.986
150	A0A0M2F6H0	Thiosulfate transporter subunit OS=Pectobacterium brasiliense OX=180957 GN=F126LOC_00659 PE=4 SV=1	-5.006
151	A0A086ENE4	Thiol:disulfide interchange protein OS=Pectobacterium brasiliense OX=180957 GN=F126LOC_00480 PE=3 SV=1	-5.02
152	A0A086EUU5	Histidinol-phosphate aminotransferase OS=Pectobacterium brasiliense OX=180957 GN=hisC PE=3 SV=1	-5.038
153	A0A0M2F2S4	5-methyltetrahydropteroyltriglutamate--homocysteine methyltransferase OS=Pectobacterium brasiliense OX=180957 GN=F126LOC_01239 PE=3 SV=1	-5.041
154	A0A433N6U2	NAD/NADP-dependent betaine aldehyde dehydrogenase OS=Pectobacterium brasiliense OX=180957 GN=betB PE=3 SV=1	-5.053
155	A0A086EVB5	Tox-PLDMTX domain-containing protein OS=Pectobacterium brasiliense OX=180957 GN=IW01_09545 PE=4 SV=1	-5.064
156	A0A0M2F0W6	Oxidoreductase OS=Pectobacterium brasiliense OX=180957 GN=KU74_09080 PE=4 SV=1	-5.067
157	A0A086EYY9	Alpha-D-glucose-1-phosphatase OS=Pectobacterium brasiliense OX=180957 GN=IW01_06655 PE=4 SV=1	-5.071
158	A0A433N6P8	Protein phosphatase CheZ OS=Pectobacterium brasiliense OX=180957 GN=F126LOC_03211 PE=3 SV=1	-5.096
159	A0A3S0ZE37	Sulfate adenylyltransferase subunit 1 OS=Pectobacterium brasiliense OX=180957 GN=cysN PE=3 SV=1	-5.104
160	A0A086EHS5	Rho-binding antiterminator OS=Pectobacterium brasiliense OX=180957 GN=F126LOC_02211 PE=4 SV=1	-5.127
161	A0A086EML5	Flagellar basal body protein OS=Pectobacterium brasiliense OX=180957 GN=flgF PE=3 SV=1	-5.157
162	A0A3S1AGZ9	Serine protease OS=Pectobacterium brasiliense OX=180957 GN=F126LOC_02125 PE=4 SV=1	-5.157
163	A0A086ESC3	Adenosine nucleotide hydrolase OS=Pectobacterium brasiliense OX=180957 GN=nudE PE=4 SV=1	-5.158
164	A0A0M2EVT0	ATP-dependent RNA helicase SrmB OS=Pectobacterium brasiliense OX=180957 GN=srmB PE=3 SV=1	-5.162
165	A0A086EYG9	UPF0176 protein IW01_07275 OS=Pectobacterium brasiliense OX=180957 GN=IW01_07275 PE=3 SV=1	-5.164
166	A0A086ERW4	GTP-binding protein TypA OS=Pectobacterium brasiliense OX=180957 GN=F126LOC_02759 PE=4 SV=1	-5.165
167	A0A0M2F6C6	Uncharacterized protein OS=Pectobacterium brasiliense OX=180957 GN=KU74_05200 PE=4 SV=1	-5.167
168	A0A086EPS6	Uncharacterized protein OS=Pectobacterium brasiliense OX=180957 GN=IW01_13950 PE=4 SV=1	-5.17
169	A0A086EXW8	Soluble pyridine nucleotide transhydrogenase OS=Pectobacterium brasiliense OX=180957 GN=sthA PE=3 SV=1	-5.17
170	A0A0M2EWZ4	Nucleoside triphosphate hydrolase OS=Pectobacterium brasiliense OX=180957 GN=mazG PE=4 SV=1	-5.178
171	A0A086E4L4	Shikimate kinase 1 OS=Pectobacterium brasiliense OX=180957 GN=aroK PE=3 SV=1	-5.184
172	A0A0M2EXN4	Methyltransferase OS=Pectobacterium brasiliense OX=180957 GN=KU74_21510 PE=3 SV=1	-5.185
173	A0A086EWD9	Acyl-[acyl-carrier-protein]--UDP-N-acetylglucosamine O-acyltransferase OS=Pectobacterium brasiliense OX=180957 GN=lpxA PE=3 SV=1	-5.186
174	A0A086ER32	Acetolactate synthase OS=Pectobacterium brasiliense OX=180957 GN=IW01_13545 PE=3 SV=1	-5.236
175	A0A0M2EXA4	Uncharacterized protein (Fragment) OS=Pectobacterium brasiliense OX=180957 GN=KU74_22335 PE=4 SV=1	-5.247
176	A0A3S0XZP3	Tail assembly protein OS=Pectobacterium brasiliense OX=180957 GN=F126LOC_01707 PE=4 SV=1	-5.255
177	A0A086EX74	Lysine--tRNA ligase OS=Pectobacterium brasiliense OX=180957 GN=lysS PE=3 SV=1	-5.273
178	A0A3S0ZF29	ATP-dependent protease ATPase subunit HslU OS=Pectobacterium brasiliense OX=180957 GN=hslU PE=3 SV=1	-5.284
179	A0A3S0ZXY1	F5/8 type C domain-containing protein OS=Pectobacterium brasiliense OX=180957 GN=F126LOC_01483 PE=4 SV=1	-5.285
180	A0A433NA30	Peptide chain release factor 1 OS=Pectobacterium brasiliense OX=180957 GN=prfA PE=3 SV=1	-5.289
181	A0A0M2EX45	Hypoxanthine phosphoribosyltransferase OS=Pectobacterium brasiliense OX=180957 GN=F126LOC_01345 PE=3 SV=1	-5.291
182	A0A086E4P4	Crp/Fnr family transcriptional regulator OS=Pectobacterium brasiliense OX=180957 GN=F126LOC_03140 PE=4 SV=1	-5.294
183	A0A086E935	Cold-shock protein OS=Pectobacterium brasiliense OX=180957 GN=IW01_02565 PE=4 SV=1	-5.295
184	A0A086E3L4	Amidophosphoribosyltransferase OS=Pectobacterium brasiliense OX=180957 GN=purF PE=3 SV=1	-5.323
185	A0A086ECD9	Lon protease OS=Pectobacterium brasiliense OX=180957 GN=lon PE=2 SV=1	-5.341
186	A0A433N4U5	Mannose-1-phosphate guanylyltransferase/mannose-6-phosphate isomerase OS=Pectobacterium brasiliense OX=180957 GN=F126LOC_03595 PE=3 SV=1	-5.374
187	A0A0M2EX17	Adenylyl-sulfate kinase OS=Pectobacterium brasiliense OX=180957 GN=cysC PE=3 SV=1	-5.406
188	A0A0M2EWV1	Ribonucleoside-diphosphate reductase OS=Pectobacterium brasiliense OX=180957 GN=KU74_22125 PE=3 SV=1	-5.425
189	A0A086F1N5	Anti-sigma-28 factor FlgM OS=Pectobacterium brasiliense OX=180957 GN=F126LOC_03216 PE=4 SV=1	-5.43
190	A0A086F2F6	Outer membrane lipoprotein RcsF OS=Pectobacterium brasiliense OX=180957 GN=rcsF PE=3 SV=1	-5.431
191	A0A0M2EZ94	Hemin transporter OS=Pectobacterium brasiliense OX=180957 GN=KU74_09370 PE=4 SV=1	-5.433
192	A0A433NG63	30S ribosomal protein S12 methylthiotransferase accessory factor YcaO OS=Pectobacterium brasiliense OX=180957 GN=F126LOC_00961 PE=4 SV=1	-5.441
193	A0A0M2F5N8	Isochorismatase OS=Pectobacterium brasiliense OX=180957 GN=KU74_07690 PE=4 SV=1	-5.446
194	A0A433N6R3	Flagellar hook-associated protein 2 OS=Pectobacterium brasiliense OX=180957 GN=F126LOC_03245 PE=3 SV=1	-5.45
195	A0A433N7H0	TIGR02453 family protein OS=Pectobacterium brasiliense OX=180957 GN=F126LOC_02978 PE=4 SV=1	-5.462
196	A0A086EPG9	ABC transporter ATP-binding protein OS=Pectobacterium brasiliense OX=180957 GN=F126LOC_00054 PE=4 SV=1	-5.47
197	A0A086EXN7	Sugar phosphatase OS=Pectobacterium brasiliense OX=180957 GN=IW01_08780 PE=4 SV=1	-5.476
198	A0A086EGX7	DNA-binding response regulator OS=Pectobacterium brasiliense OX=180957 GN=F126LOC_01843 PE=4 SV=1	-5.494
199	A0A086EZT0	Uncharacterized protein OS=Pectobacterium brasiliense OX=180957 GN=IW01_04655 PE=4 SV=1	-5.5
200	A0A086F095	tRNA sulfurtransferase OS=Pectobacterium brasiliense OX=180957 GN=thiI PE=3 SV=1	-5.524
201	A0A086EQG0	Uncharacterized protein OS=Pectobacterium brasiliense OX=180957 GN=IW01_13600 PE=4 SV=1	-5.528
202	A0A3S0ZUU6	L-aspartate oxidase OS=Pectobacterium brasiliense OX=180957 GN=F126LOC_01395 PE=3 SV=1	-5.53
203	A0A086F2C9	Ferric-rhodotorulic acid transporter OS=Pectobacterium brasiliense OX=180957 GN=IW01_00185 PE=3 SV=1	-5.534
204	A0A086EZC9	Glycine cleavage system transcriptional repressor OS=Pectobacterium brasiliense OX=180957 GN=gcvR PE=4 SV=1	-5.535
205	A0A433NAL2	Methionine ABC transporter ATPase OS=Pectobacterium brasiliense OX=180957 GN=F126LOC_02320 PE=4 SV=1	-5.537
206	A0A0M2F1X7	Hemagglutinin (Fragment) OS=Pectobacterium brasiliense OX=180957 GN=KU74_16130 PE=4 SV=1	-5.56
207	A0A086E3R4	UPF0255 protein IW01_20455 OS=Pectobacterium brasiliense OX=180957 GN=frsA PE=3 SV=1	-5.573
208	A0A086ECG1	Transcription antitermination protein NusB OS=Pectobacterium brasiliense OX=180957 GN=nusB PE=3 SV=1	-5.576
209	A0A086E8A4	Asparagine--tRNA ligase OS=Pectobacterium brasiliense OX=180957 GN=asnS PE=3 SV=1	-5.58
210	A0A086ENK1	Ribosome-binding factor A OS=Pectobacterium brasiliense OX=180957 GN=rbfA PE=3 SV=1	-5.585
211	A0A086F1X6	Zinc ABC transporter substrate-binding protein OS=Pectobacterium brasiliense OX=180957 GN=znuA PE=4 SV=1	-5.587
212	A0A3S0XX16	AvrE family type 3 secretion system effector OS=Pectobacterium brasiliense OX=180957 GN=F126LOC_02278 PE=4 SV=1	-5.621
213	A0A433N2R2	6-phospho-beta-glucosidase OS=Pectobacterium brasiliense OX=180957 GN=F126LOC_03860 PE=3 SV=1	-5.622
214	A0A086EM62	ABC transporter substrate-binding protein OS=Pectobacterium brasiliense OX=180957 GN=IW01_15675 PE=4 SV=1	-5.632
215	A0A0M2F1Z8	DNA damage-inducible protein I OS=Pectobacterium brasiliense OX=180957 GN=F126LOC_03302 PE=4 SV=1	-5.64
216	A0A086EK08	Uncharacterized protein OS=Pectobacterium brasiliense OX=180957 GN=IW01_16810 PE=4 SV=1	-5.672
217	A0A0M2EXB4	Hemagglutinin (Fragment) OS=Pectobacterium brasiliense OX=180957 GN=KU74_20835 PE=4 SV=1	-5.689
218	A0A086E388	Iron-sulfur cluster insertion protein ErpA OS=Pectobacterium brasiliense OX=180957 GN=erpA PE=3 SV=1	-5.694
219	A0A086EN62	Outer membrane protein assembly factor BamE OS=Pectobacterium brasiliense OX=180957 GN=bamE PE=3 SV=1	-5.699
220	A0A086EJU1	Clp protease ClpP OS=Pectobacterium brasiliense OX=180957 GN=IW01_16470 PE=4 SV=1	-5.703
221	A0A0M2EX43	Ribosomal protein S3 OS=Pectobacterium brasiliense OX=180957 GN=KU74_21515 PE=4 SV=1	-5.705
222	A0A086EIA1	RNA polymerase-binding transcription factor DksA OS=Pectobacterium brasiliense OX=180957 GN=dksA PE=3 SV=1	-5.706
223	A0A086ELL1	30S ribosomal protein S20 OS=Pectobacterium brasiliense OX=180957 GN=rpsT PE=3 SV=1	-5.719
224	A0A086E371	Uracil-DNA glycosylase OS=Pectobacterium brasiliense OX=180957 GN=ung PE=3 SV=1	-5.753
225	A0A086ER06	dTDP-glucose 4,6-dehydratase OS=Pectobacterium brasiliense OX=180957 GN=IW01_13415 PE=3 SV=1	-5.784
226	A0A086E3J5	Aminotransferase OS=Pectobacterium brasiliense OX=180957 GN=F126LOC_01670 PE=4 SV=1	-5.788
227	A0A086ENC1	Histidine kinase OS=Pectobacterium brasiliense OX=180957 GN=F126LOC_00512 PE=4 SV=1	-5.801
228	A0A3S0ZYT3	Molecular chaperone OS=Pectobacterium brasiliense OX=180957 GN=F126LOC_00891 PE=4 SV=1	-5.803
229	A0A086EYS6	Succinate dehydrogenase flavoprotein subunit OS=Pectobacterium brasiliense OX=180957 GN=sdhA PE=3 SV=1	-5.804
230	A0A0M2F343	3-phosphoshikimate 1-carboxyvinyltransferase OS=Pectobacterium brasiliense OX=180957 GN=aroA PE=3 SV=1	-5.835
231	A0A086F143	UDP-4-amino-4-deoxy-L-arabinose--oxoglutarate aminotransferase OS=Pectobacterium brasiliense OX=180957 GN=arnB PE=3 SV=1	-5.844
232	A0A433N6V5	Aminotransferase OS=Pectobacterium brasiliense OX=180957 GN=F126LOC_03248 PE=3 SV=1	-5.862
233	A0A086ERC9	Carboxy-terminal protease OS=Pectobacterium brasiliense OX=180957 GN=IW01_12530 PE=3 SV=1	-5.866
234	A0A086EYP5	Molybdenum ABC transporter ATP-binding protein OS=Pectobacterium brasiliense OX=180957 GN=IW01_06910 PE=4 SV=1	-5.866
235	A0A086EA30	UTP--glucose-1-phosphate uridylyltransferase OS=Pectobacterium brasiliense OX=180957 GN=F126LOC_03592 PE=4 SV=1	-5.887
236	A0A3S1A504	Phosphoribosylformylglycinamidine synthase OS=Pectobacterium brasiliense OX=180957 GN=purL PE=3 SV=1	-5.889
237	A0A086EY55	Ketodeoxygluconokinase OS=Pectobacterium brasiliense OX=180957 GN=IW01_08205 PE=4 SV=1	-5.907
238	A0A086EJ41	DNA-directed RNA polymerase subunit omega OS=Pectobacterium brasiliense OX=180957 GN=rpoZ PE=3 SV=1	-5.936
239	A0A433N4V0	GDP-mannose mannosyl hydrolase OS=Pectobacterium brasiliense OX=180957 GN=F126LOC_03596 PE=4 SV=1	-5.944
240	A0A0M2EZU5	3'(2'),5'-bisphosphate nucleotidase CysQ OS=Pectobacterium brasiliense OX=180957 GN=cysQ PE=3 SV=1	-6.011
241	A0A0M2EXV9	Pseudouridine synthase OS=Pectobacterium brasiliense OX=180957 GN=rluD PE=3 SV=1	-6.013
242	A0A086ENZ0	UPF0149 protein KU74_07795 OS=Pectobacterium brasiliense OX=180957 GN=KU74_07795 PE=3 SV=1	-6.043
243	A0A086EFR0	Fatty acid metabolism regulator protein OS=Pectobacterium brasiliense OX=180957 GN=fadR PE=3 SV=1	-6.053
244	A0A086ELH3	Biosynthetic arginine decarboxylase OS=Pectobacterium brasiliense OX=180957 GN=speA PE=3 SV=1	-6.081
245	A0A086F213	Uncharacterized protein OS=Pectobacterium brasiliense OX=180957 GN=IW01_00510 PE=4 SV=1	-6.089
246	A0A086EXU6	Inosine/xanthosine triphosphatase OS=Pectobacterium brasiliense OX=180957 GN=yjjX PE=3 SV=1	-6.118
247	A0A3S1A055	TonB-dependent receptor OS=Pectobacterium brasiliense OX=180957 GN=F126LOC_00255 PE=3 SV=1	-6.121
248	A0A086EKR0	Protein RecA OS=Pectobacterium brasiliense OX=180957 GN=recA PE=3 SV=1	-6.13
249	A0A086F0Y4	Transporter OS=Pectobacterium brasiliense OX=180957 GN=IW01_03090 PE=4 SV=1	-6.131
250	A0A086EIN4	GST C-terminal domain-containing protein OS=Pectobacterium brasiliense OX=180957 GN=IW01_03280 PE=4 SV=1	-6.14
251	A0A086EKU4	Cell division protein ZapB OS=Pectobacterium brasiliense OX=180957 GN=zapB PE=3 SV=1	-6.19
252	A0A433NGN4	Oxidoreductase OS=Pectobacterium brasiliense OX=180957 GN=F126LOC_01035 PE=4 SV=1	-6.197
253	A0A0M2EZI9	Carboxymethylenebutenolidase OS=Pectobacterium brasiliense OX=180957 GN=KU74_17005 PE=4 SV=1	-6.234
254	A0A086EML9	Flagellar basal body rod protein FlgB OS=Pectobacterium brasiliense OX=180957 GN=F126LOC_03218 PE=3 SV=1	-6.241
255	A0A086EQS2	Membrane protein OS=Pectobacterium brasiliense OX=180957 GN=IW01_12945 PE=4 SV=1	-6.289
256	A0A086EKQ1	Signal recognition particle protein OS=Pectobacterium brasiliense OX=180957 GN=ffh PE=3 SV=1	-6.3
257	A0A3S1AFP8	Uncharacterized protein OS=Pectobacterium brasiliense OX=180957 GN=F126LOC_02556 PE=4 SV=1	-6.307
258	A0A086F242	Beta-D-glucoside glucohydrolase OS=Pectobacterium brasiliense OX=180957 GN=IW01_00660 PE=3 SV=1	-6.322
259	A0A086EH05	Glutathione synthetase OS=Pectobacterium brasiliense OX=180957 GN=gshB PE=3 SV=1	-6.337
260	A0A0M2EWQ9	Peptide deformylase OS=Pectobacterium brasiliense OX=180957 GN=def PE=3 SV=1	-6.356
261	A0A433N358	Quinolinate synthase A OS=Pectobacterium brasiliense OX=180957 GN=nadA PE=3 SV=1	-6.375
262	A0A086EJY1	TonB-dependent receptor OS=Pectobacterium brasiliense OX=180957 GN=IW01_16670 PE=3 SV=1	-6.398
263	A0A086F137	Cysteine--tRNA ligase OS=Pectobacterium brasiliense OX=180957 GN=cysS PE=3 SV=1	-6.403
264	A0A086EPR1	Myb OS=Pectobacterium brasiliense OX=180957 GN=F126LOC_04055 PE=4 SV=1	-6.412
265	A0A086ED51	L-threonine dehydratase OS=Pectobacterium brasiliense OX=180957 GN=ilvA PE=3 SV=1	-6.436
266	A0A086EGW5	Chaperone protein DnaJ OS=Pectobacterium brasiliense OX=180957 GN=dnaJ PE=3 SV=1	-6.521
267	A0A086ENX4	Isochorismate synthase OS=Pectobacterium brasiliense OX=180957 GN=IW01_17570 PE=4 SV=1	-6.548
268	A0A0M2F231	UPF0482 protein KU74_11280 OS=Pectobacterium brasiliense OX=180957 GN=KU74_11280 PE=3 SV=1	-6.621
269	A0A0M2EWV3	Pyridoxal phosphate homeostasis protein OS=Pectobacterium brasiliense OX=180957 GN=KU74_17490 PE=3 SV=1	-6.714
270	A0A086EZQ6	Lactate dehydrogenase OS=Pectobacterium brasiliense OX=180957 GN=IW01_05235 PE=3 SV=1	-6.715
271	A0A086E3N1	Chorismate synthase OS=Pectobacterium brasiliense OX=180957 GN=aroC PE=3 SV=1	-6.723
272	A0A086EC86	Transcriptional regulatory protein RcsB OS=Pectobacterium brasiliense OX=180957 GN=rcsB PE=3 SV=1	-6.751
273	A0A086ECQ6	3-hydroxyacyl-[acyl-carrier-protein] dehydratase FabZ OS=Pectobacterium brasiliense OX=180957 GN=fabZ PE=3 SV=1	-6.758
274	A0A3S0ZPP7	ABC-F family ATPase OS=Pectobacterium brasiliense OX=180957 GN=F126LOC_01691 PE=4 SV=1	-6.767
275	A0A086E3W4	TonB-dependent receptor OS=Pectobacterium brasiliense OX=180957 GN=IW01_20730 PE=3 SV=1	-6.861
276	A0A086EY24	Uncharacterized protein OS=Pectobacterium brasiliense OX=180957 GN=IW01_08040 PE=4 SV=1	-6.865
277	A0A086E8T7	Uncharacterized protein OS=Pectobacterium brasiliense OX=180957 GN=F126LOC_01098 PE=4 SV=1	-6.901
278	A0A086EY02	Putative agmatine deiminase OS=Pectobacterium brasiliense OX=180957 GN=aguA PE=3 SV=1	-6.951
279	A0A086EZL2	Asparagine synthetase B OS=Pectobacterium brasiliense OX=180957 GN=asnB PE=4 SV=1	-6.982
280	A0A433N818	Alpha-1,4 glucan phosphorylase OS=Pectobacterium brasiliense OX=180957 GN=F126LOC_03055 PE=3 SV=1	-6.988
281	A0A3S0XVY5	Pyridoxine/pyridoxamine 5'-phosphate oxidase OS=Pectobacterium brasiliense OX=180957 GN=pdxH PE=3 SV=1	-7.111
282	A0A086ESQ5	Shikimate dehydrogenase (NADP(+)) OS=Pectobacterium brasiliense OX=180957 GN=aroE PE=3 SV=1	-7.254
283	A0A086EEE0	3-oxoacyl-[acyl-carrier-protein] reductase OS=Pectobacterium brasiliense OX=180957 GN=fabG PE=3 SV=1	-7.284
284	A0A3S1FAT8	Phospho-2-dehydro-3-deoxyheptonate aldolase OS=Pectobacterium brasiliense OX=180957 GN=F126LOC_04214 PE=3 SV=1	-7.306
285	A0A086E8F0	Imidazole glycerol phosphate synthase subunit HisF OS=Pectobacterium brasiliense OX=180957 GN=hisF PE=3 SV=1	-7.373
286	A0A086EK86	Oxidoreductase OS=Pectobacterium brasiliense OX=180957 GN=IW01_17225 PE=4 SV=1	-7.432
287	A0A0M2F305	Pectate lyase OS=Pectobacterium brasiliense OX=180957 GN=KU74_02700 PE=3 SV=1	-7.434
288	A0A086F1R1	Flagellar hook-basal body complex protein FliE OS=Pectobacterium brasiliense OX=180957 GN=fliE PE=3 SV=1	-7.476
289	A0A086EFS5	Exoribonuclease 2 OS=Pectobacterium brasiliense OX=180957 GN=rnb PE=3 SV=1	-7.51
290	A0A0M2F5P1	Peptide synthetase OS=Pectobacterium brasiliense OX=180957 GN=KU74_07685 PE=4 SV=1	-7.649
291	A0A3S1AI13	Elongation factor 4 OS=Pectobacterium brasiliense OX=180957 GN=lepA PE=3 SV=1	-7.705
292	A0A086EFW0	Endopeptidase OS=Pectobacterium brasiliense OX=180957 GN=IW01_18180 PE=4 SV=1	-7.854
293	A0A086F1N8	Flagellar basal-body rod protein FlgC OS=Pectobacterium brasiliense OX=180957 GN=flgC PE=3 SV=1	-8.974
294	A0A086EI61	Ribonucleotide-diphosphate reductase subunit beta OS=Pectobacterium brasiliense OX=180957 GN=F126LOC_03423 PE=4 SV=1	-9.04
295	A0A433NIK8	2,3-dihydroxybenzoate-AMP ligase OS=Pectobacterium brasiliense OX=180957 GN=entE PE=4 SV=1	-9.621
296	A0A086EIH9	Inositol-1-monophosphatase OS=Pectobacterium brasiliense OX=180957 GN=F126LOC_01440 PE=3 SV=1	-10.21
297	A0A086EFP8	Phage shock protein OS=Pectobacterium brasiliense OX=180957 GN=IW01_17855 PE=4 SV=1	-11.23
298	A0A0M2EYH6	Pyruvate dehydrogenase E1 component OS=Pectobacterium brasiliense OX=180957 GN=aceE PE=4 SV=1	-16.61
299	A0A086ESF4	Pectate lyase OS=Pectobacterium brasiliense OX=180957 GN=F126LOC_03131 PE=3 SV=1	-16.61
300	A0A0M2EVP5	Chaperone protein ClpB OS=Pectobacterium brasiliense OX=180957 GN=clpB PE=3 SV=1	-16.61
301	A0A0M2EY13	Major exported protein OS=Pectobacterium brasiliense OX=180957 GN=KU74_21130 PE=4 SV=1	-16.61
302	A0A0M2F4V5	Membrane protein OS=Pectobacterium brasiliense OX=180957 GN=KU74_01475 PE=3 SV=1	-16.61
303	A0A433N4V9	Methionine--tRNA ligase OS=Pectobacterium brasiliense OX=180957 GN=metG PE=3 SV=1	-16.61
304	A0A3S0ZN68	Phosphomethylpyrimidine synthase OS=Pectobacterium brasiliense OX=180957 GN=thiC PE=3 SV=1	-16.61
305	A0A086E373	Glutamate--tRNA ligase OS=Pectobacterium brasiliense OX=180957 GN=gltX PE=3 SV=1	-16.61
306	A0A086F000	Transcriptional regulator OS=Pectobacterium brasiliense OX=180957 GN=IW01_05030 PE=4 SV=1	-16.61
307	A0A3S1AE13	F5/8 type C domain-containing protein OS=Pectobacterium brasiliense OX=180957 GN=F126LOC_03406 PE=4 SV=1	-16.61
308	A0A3S0ZRS2	Acetoin reductase OS=Pectobacterium brasiliense OX=180957 GN=F126LOC_00075 PE=3 SV=1	-16.61
309	A0A086EKF2	Peptide synthetase OS=Pectobacterium brasiliense OX=180957 GN=IW01_17595 PE=4 SV=1	-16.61
310	A0A086EWE3	Outer membrane protein assembly factor BamA OS=Pectobacterium brasiliense OX=180957 GN=bamA PE=3 SV=1	-16.61
311	A0A086EXN6	Aryl-phospho-beta-D-glucosidase OS=Pectobacterium brasiliense OX=180957 GN=IW01_08775 PE=3 SV=1	-16.61
312	A0A0M2F157	F5/8 type C domain-containing protein OS=Pectobacterium brasiliense OX=180957 GN=KU74_15800 PE=4 SV=1	-16.61
313	A0A0M2F7N7	Peptide synthetase OS=Pectobacterium brasiliense OX=180957 GN=KU74_07675 PE=4 SV=1	-16.61
314	A0A3S0XPS6	IucA/IucC family siderophore biosynthesis protein OS=Pectobacterium brasiliense OX=180957 GN=F126LOC_03082 PE=4 SV=1	-16.61
315	A0A0M2F394	Tryptophan synthase alpha chain OS=Pectobacterium brasiliense OX=180957 GN=trpA PE=3 SV=1	-16.61
316	A0A3S0ZJ60	Elongation factor Tu OS=Pectobacterium brasiliense OX=180957 GN=F126LOC_04346 PE=4 SV=1	-16.61
317	A0A0M2F1Y1	Uncharacterized protein OS=Pectobacterium brasiliense OX=180957 GN=KU74_00780 PE=4 SV=1	-16.61
318	A0A086E9T5	Cobalt transporter OS=Pectobacterium brasiliense OX=180957 GN=F126LOC_04282 PE=4 SV=1	-16.61
319	A0A086ELR4	3-isopropylmalate dehydratase small subunit OS=Pectobacterium brasiliense OX=180957 GN=leuD PE=3 SV=1	-16.61
320	A0A3S0ZNK3	RNA polymerase-associated protein RapA OS=Pectobacterium brasiliense OX=180957 GN=rapA PE=3 SV=1	-16.61
321	A0A433N632	F5/8 type C domain-containing protein OS=Pectobacterium brasiliense OX=180957 GN=F126LOC_03409 PE=4 SV=1	-16.61
322	A0A433N0P8	Hemolysin BL-binding protein OS=Pectobacterium brasiliense OX=180957 GN=F126LOC_04128 PE=4 SV=1	-16.61
323	A0A0M2EXL1	Periplasmic serine endoprotease DegP-like OS=Pectobacterium brasiliense OX=180957 GN=KU74_20640 PE=3 SV=1	-16.61
324	A0A086F0U8	GTPase Obg OS=Pectobacterium brasiliense OX=180957 GN=obgE PE=3 SV=1	-16.61
325	A0A086ESD7	Amidohydrolase OS=Pectobacterium brasiliense OX=180957 GN=IW01_11770 PE=4 SV=1	-16.61
326	A0A433NFL2	NH(3)-dependent NAD(+) synthetase OS=Pectobacterium brasiliense OX=180957 GN=nadE PE=3 SV=1	-16.61
327	A0A3S1FJP1	Protein HflK OS=Pectobacterium brasiliense OX=180957 GN=F126LOC_01806 PE=3 SV=1	-16.61
328	A0A086E8Q2	Nucleoid-associated protein F126LOC_01064 OS=Pectobacterium brasiliense OX=180957 GN=F126LOC_01064 PE=3 SV=1	-16.61
329	A0A086F262	Uncharacterized protein OS=Pectobacterium brasiliense OX=180957 GN=IW01_00765 PE=4 SV=1	-16.61
330	A0A086EA45	3D-(3,5/4)-trihydroxycyclohexane-1,2-dione hydrolase OS=Pectobacterium brasiliense OX=180957 GN=IW01_19705 PE=3 SV=1	-16.61
331	A0A086EYN3	Uncharacterized protein OS=Pectobacterium brasiliense OX=180957 GN=IW01_06840 PE=4 SV=1	-16.61
332	A0A086EN17	Acetyl-coenzyme A carboxylase carboxyl transferase subunit beta OS=Pectobacterium brasiliense OX=180957 GN=accD PE=3 SV=1	-16.61
333	A0A086EUI8	Glutaredoxin OS=Pectobacterium brasiliense OX=180957 GN=IW01_11110 PE=4 SV=1	-16.61
334	A0A086F1L8	Chemotaxis protein OS=Pectobacterium brasiliense OX=180957 GN=IW01_01305 PE=4 SV=1	-16.61
335	A0A0M2EW08	Metalloprotease OS=Pectobacterium brasiliense OX=180957 GN=KU74_20465 PE=3 SV=1	-16.61
336	A0A086EFU9	Pyridoxal kinase PdxY OS=Pectobacterium brasiliense OX=180957 GN=pdxY PE=3 SV=1	-16.61
337	A0A086EEZ6	Ribosomal RNA small subunit methyltransferase H OS=Pectobacterium brasiliense OX=180957 GN=rsmH PE=3 SV=1	-16.61
338	A0A433N508	Polysaccharide export protein Wza OS=Pectobacterium brasiliense OX=180957 GN=F126LOC_03612 PE=4 SV=1	-16.61
339	A0A086EA51	5-dehydro-2-deoxygluconokinase OS=Pectobacterium brasiliense OX=180957 GN=IW01_19735 PE=4 SV=1	-16.61
340	A0A086ELE6	Uncharacterized protein (Fragment) OS=Pectobacterium brasiliense OX=180957 GN=IW01_16075 PE=4 SV=1	-16.61
341	A0A3S1FFN7	Methyltransferase type 11 OS=Pectobacterium brasiliense OX=180957 GN=F126LOC_03247 PE=4 SV=1	-16.61
342	A0A086EJV9	ADP-ribose pyrophosphatase OS=Pectobacterium brasiliense OX=180957 GN=nudF PE=4 SV=1	-16.61
343	A0A086EBU6	Virulence protein OS=Pectobacterium brasiliense OX=180957 GN=IW01_19375 PE=4 SV=1	-16.61
344	A0A3S0ZNK9	Tyrosine-protein kinase OS=Pectobacterium brasiliense OX=180957 GN=F126LOC_03610 PE=4 SV=1	-16.61
345	A0A0M2EZ62	Virulence protein OS=Pectobacterium brasiliense OX=180957 GN=KU74_16285 PE=4 SV=1	-16.61
346	A0A086EJP9	Ribonuclease E/G OS=Pectobacterium brasiliense OX=180957 GN=F126LOC_00036 PE=4 SV=1	-16.61
347	A0A0M2F4K5	Thiosulfate sulfurtransferase GlpE OS=Pectobacterium brasiliense OX=180957 GN=glpE PE=3 SV=1	-16.61
348	A0A0M2F309	Universal stress protein UspE OS=Pectobacterium brasiliense OX=180957 GN=KU74_11075 PE=4 SV=1	-16.61
349	A0A433NBU3	Uncharacterized protein OS=Pectobacterium brasiliense OX=180957 GN=F126LOC_02074 PE=4 SV=1	-16.61
350	A0A433NG48	Flagellar brake protein YcgR OS=Pectobacterium brasiliense OX=180957 GN=ycgR PE=3 SV=1	-16.61
351	A0A086E993	CysB family transcriptional regulator OS=Pectobacterium brasiliense OX=180957 GN=cbl PE=3 SV=1	-16.61
352	A0A433N3P3	Signal recognition particle receptor FtsY OS=Pectobacterium brasiliense OX=180957 GN=ftsY PE=3 SV=1	-16.61
353	A0A086E6V2	Probable transcriptional regulatory protein F126LOC_00873 OS=Pectobacterium brasiliense OX=180957 GN=F126LOC_00873 PE=3 SV=1	-16.61
354	A0A086EZA3	Fructokinase OS=Pectobacterium brasiliense OX=180957 GN=IW01_05955 PE=4 SV=1	-16.61
355	A0A0M2F417	L-asparaginase OS=Pectobacterium brasiliense OX=180957 GN=KU74_04575 PE=3 SV=1	-16.61
356	A0A086E3A3	Poly(A) polymerase I OS=Pectobacterium brasiliense OX=180957 GN=pcnB PE=3 SV=1	-16.61
357	A0A433NGS6	2-dehydropantoate 2-reductase OS=Pectobacterium brasiliense OX=180957 GN=F126LOC_01235 PE=3 SV=1	-16.61
358	A0A0M2EWC7	Signal recognition particle receptor FtsY OS=Pectobacterium brasiliense OX=180957 GN=ftsY PE=3 SV=1	-16.61
359	A0A086EA50	Myo-inositol 2-dehydrogenase OS=Pectobacterium brasiliense OX=180957 GN=IW01_19730 PE=4 SV=1	-16.61
360	A0A086E350	Channel protein TolC OS=Pectobacterium brasiliense OX=180957 GN=IW01_21260 PE=4 SV=1	-16.61
361	A0A0M2F1S2	Neutral metalloproteinase OS=Pectobacterium brasiliense OX=180957 GN=KU74_15850 PE=3 SV=1	-16.61
362	A0A086EC36	D-alanyl-D-alanine carboxypeptidase OS=Pectobacterium brasiliense OX=180957 GN=F126LOC_04083 PE=3 SV=1	-16.61
363	A0A3S0YC93	Ferredoxin OS=Pectobacterium brasiliense OX=180957 GN=F126LOC_01095 PE=4 SV=1	-16.61
364	A0A086ELL2	Riboflavin biosynthesis protein OS=Pectobacterium brasiliense OX=180957 GN=IW01_14595 PE=3 SV=1	-16.61
365	A0A086EWD0	Uncharacterized protein OS=Pectobacterium brasiliense OX=180957 GN=IW01_08970 PE=4 SV=1	-16.61
366	A0A0M2F2B8	Guanosine-5'-triphosphate,3'-diphosphate pyrophosphatase OS=Pectobacterium brasiliense OX=180957 GN=gppA PE=3 SV=1	-16.61
367	A0A086EKD2	Cell division protein ZapA OS=Pectobacterium brasiliense OX=180957 GN=zapA PE=3 SV=1	-16.61
368	A0A086EXF7	Arginine repressor OS=Pectobacterium brasiliense OX=180957 GN=argR PE=3 SV=1	-16.61
369	A0A086EQX1	DNA helicase OS=Pectobacterium brasiliense OX=180957 GN=uvrD PE=3 SV=1	-16.61
370	A0A3S1A1Q5	Quercetin 2,3-dioxygenase OS=Pectobacterium brasiliense OX=180957 GN=F126LOC_03043 PE=3 SV=1	-16.61
371	A0A086ESJ9	Thiamine biosynthesis protein ThiH OS=Pectobacterium brasiliense OX=180957 GN=thiH PE=4 SV=1	-16.61
372	A0A086EK65	LexA repressor OS=Pectobacterium brasiliense OX=180957 GN=lexA PE=3 SV=1	-16.61
373	A0A086EWH9	Amino-acid acetyltransferase OS=Pectobacterium brasiliense OX=180957 GN=argA PE=3 SV=1	-16.61
374	A0A086ESD9	Amino acid transporter OS=Pectobacterium brasiliense OX=180957 GN=F126LOC_03115 PE=4 SV=1	-16.61
375	A0A3S0XQ14	Siroheme synthase OS=Pectobacterium brasiliense OX=180957 GN=cysG PE=3 SV=1	-16.61
376	A0A086EA38	6-phospho-beta-glucosidase OS=Pectobacterium brasiliense OX=180957 GN=IW01_19670 PE=3 SV=1	-16.61
377	A0A086ELF9	GTPase HflX OS=Pectobacterium brasiliense OX=180957 GN=hflX PE=3 SV=1	-16.61
378	A0A086EQY0	Porphobilinogen deaminase OS=Pectobacterium brasiliense OX=180957 GN=hemC PE=3 SV=1	-16.61
379	A0A0M2F723	Ribosomal RNA small subunit methyltransferase C OS=Pectobacterium brasiliense OX=180957 GN=rsmC PE=3 SV=1	-16.61
380	A0A433N2S5	Putative phosphoenolpyruvate synthase regulatory protein OS=Pectobacterium brasiliense OX=180957 GN=F126LOC_03881 PE=3 SV=1	-16.61
381	A0A0M2EXL8	Sulfate/thiosulfate import ATP-binding protein CysA OS=Pectobacterium brasiliense OX=180957 GN=cysA PE=3 SV=1	-16.61
382	A0A0M2EZR4	Molybdopterin guanine dinucleotide biosynthesis protein MoaE OS=Pectobacterium brasiliense OX=180957 GN=moaE PE=4 SV=1	-16.61
383	A0A086EUZ0	Dihydroorotate dehydrogenase (quinone) OS=Pectobacterium brasiliense OX=180957 GN=pyrD PE=3 SV=1	-16.61
384	A0A086E4A4	Type VI secretion protein OS=Pectobacterium brasiliense OX=180957 GN=F126LOC_03472 PE=4 SV=1	-16.61
385	A0A086EZU1	Peptidyl-tRNA hydrolase OS=Pectobacterium brasiliense OX=180957 GN=pth PE=3 SV=1	-16.61
386	A0A433NEH9	Uncharacterized protein OS=Pectobacterium brasiliense OX=180957 GN=F126LOC_01488 PE=4 SV=1	-16.61
387	A0A086EXH7	FMN-binding protein MioC OS=Pectobacterium brasiliense OX=180957 GN=IW01_08450 PE=4 SV=1	-16.61
388	A0A086E547	Aldo/keto reductase OS=Pectobacterium brasiliense OX=180957 GN=F126LOC_02436 PE=4 SV=1	-16.61
389	A0A3S0ZTK4	Biotin transporter BioY OS=Pectobacterium brasiliense OX=180957 GN=F126LOC_02170 PE=3 SV=1	-16.61
390	A0A086EDS7	Threonylcarbamoyl-AMP synthase OS=Pectobacterium brasiliense OX=180957 GN=tsaC PE=3 SV=1	-16.61
391	A0A086ESI0	DNA-binding protein OS=Pectobacterium brasiliense OX=180957 GN=F126LOC_04448 PE=4 SV=1	-16.61
392	A0A086EJQ8	UPF0307 protein IW01_16305 OS=Pectobacterium brasiliense OX=180957 GN=IW01_16305 PE=3 SV=1	-16.61
393	A0A086F1U1	Methyltransf_25 domain-containing protein OS=Pectobacterium brasiliense OX=180957 GN=IW01_00980 PE=4 SV=1	-16.61
394	A0A086EUL4	Bifunctional ligase/repressor BirA OS=Pectobacterium brasiliense OX=180957 GN=birA PE=3 SV=1	-16.61
395	A0A086E4X6	DNA-binding response regulator OS=Pectobacterium brasiliense OX=180957 GN=F126LOC_02359 PE=4 SV=1	-16.61
396	A0A3S0ZLH7	Transcriptional regulator OS=Pectobacterium brasiliense OX=180957 GN=F126LOC_03925 PE=4 SV=1	-16.61
397	A0A086EVQ2	Regulator of nucleoside diphosphate kinase OS=Pectobacterium brasiliense OX=180957 GN=rnk PE=3 SV=1	-16.61
398	A0A086F115	UPF0227 protein IW01_02655 OS=Pectobacterium brasiliense OX=180957 GN=IW01_02655 PE=3 SV=1	-16.61
399	A0A086EHI7	Membrane-bound lytic murein transglycosylase C OS=Pectobacterium brasiliense OX=180957 GN=mltC PE=3 SV=1	-16.61
400	A0A086E391	Glutathione S-transferase OS=Pectobacterium brasiliense OX=180957 GN=IW01_21500 PE=4 SV=1	-16.61
401	A0A086EI10	BolA family transcriptional regulator OS=Pectobacterium brasiliense OX=180957 GN=F126LOC_03366 PE=3 SV=1	-16.61
402	A0A086ERF2	Transcriptional regulator OS=Pectobacterium brasiliense OX=180957 GN=F126LOC_02702 PE=4 SV=1	-16.61
403	A0A086F080	S-adenosylmethionine:tRNA ribosyltransferase-isomerase OS=Pectobacterium brasiliense OX=180957 GN=queA PE=3 SV=1	-16.61
404	A0A086ESE2	Siroheme synthase OS=Pectobacterium brasiliense OX=180957 GN=cysG PE=3 SV=1	-16.61
405	A0A086ERX6	Uncharacterized protein OS=Pectobacterium brasiliense OX=180957 GN=F126LOC_02747 PE=4 SV=1	-16.61
406	A0A086EZF0	Lipoyl synthase OS=Pectobacterium brasiliense OX=180957 GN=lipA PE=3 SV=1	-16.61
407	A0A086F050	Transaldolase OS=Pectobacterium brasiliense OX=180957 GN=tal PE=3 SV=1	-16.61
408	A0A086EWG3	Ribosomal RNA large subunit methyltransferase M OS=Pectobacterium brasiliense OX=180957 GN=rlmM PE=3 SV=1	-16.61
409	A0A433N0U9	Uncharacterized protein OS=Pectobacterium brasiliense OX=180957 GN=F126LOC_04164 PE=4 SV=1	-16.61
410	A0A086ES71	Phosphatidylserine synthase OS=Pectobacterium brasiliense OX=180957 GN=pssA PE=4 SV=1	-16.61
411	A0A086F0N6	Protease OS=Pectobacterium brasiliense OX=180957 GN=IW01_03275 PE=4 SV=1	-16.61
412	A0A433NEQ1	ABC transporter substrate-binding protein OS=Pectobacterium brasiliense OX=180957 GN=F126LOC_01591 PE=4 SV=1	-16.61
413	A0A086EXM3	Membrane protein insertase YidC OS=Pectobacterium brasiliense OX=180957 GN=yidC PE=3 SV=1	-16.61
414	A0A086EWY4	DNA-specific endonuclease I OS=Pectobacterium brasiliense OX=180957 GN=IW01_14375 PE=4 SV=1	-16.61
415	A0A086EYY5	DNA-binding transcriptional regulator NtrC OS=Pectobacterium brasiliense OX=180957 GN=glnG PE=4 SV=1	-16.61
416	A0A433NI89	ABC transporter substrate-binding protein OS=Pectobacterium brasiliense OX=180957 GN=F126LOC_00181 PE=4 SV=1	-16.61
417	A0A086EKJ9	Outer membrane protein assembly factor BamD OS=Pectobacterium brasiliense OX=180957 GN=bamD PE=3 SV=1	-16.61
418	A0A433N767	Uncharacterized protein OS=Pectobacterium brasiliense OX=180957 GN=F126LOC_03289 PE=4 SV=1	-16.61
419	A0A086F1U5	Endopeptidase OS=Pectobacterium brasiliense OX=180957 GN=IW01_01000 PE=4 SV=1	-16.61
420	A0A0M2F3L8	UPF0265 protein KU74_12995 OS=Pectobacterium brasiliense OX=180957 GN=KU74_12995 PE=3 SV=1	-16.61
421	A0A0M2EYZ7	Aldehyde dehydrogenase OS=Pectobacterium brasiliense OX=180957 GN=KU74_17825 PE=3 SV=1	-16.61
422	A0A0M2F2P9	4-aminobutyrate aminotransferase OS=Pectobacterium brasiliense OX=180957 GN=KU74_10445 PE=3 SV=1	-16.61
423	A0A086EHR6	UDP-3-O-(3-hydroxymyristoyl)glucosamine N-acyltransferase OS=Pectobacterium brasiliense OX=180957 GN=lpxD PE=3 SV=1	-16.61
424	A0A086F083	Protein translocase subunit SecD OS=Pectobacterium brasiliense OX=180957 GN=secD PE=3 SV=1	-16.61
425	A0A086EJV4	Ribosomal RNA small subunit methyltransferase I OS=Pectobacterium brasiliense OX=180957 GN=rsmI PE=3 SV=1	-16.61
426	A0A3S1A582	Uncharacterized protein OS=Pectobacterium brasiliense OX=180957 GN=F126LOC_01619 PE=4 SV=1	-16.61
427	A0A086F1N4	Flagellar biosynthesis protein FlgN OS=Pectobacterium brasiliense OX=180957 GN=IW01_01385 PE=4 SV=1	-16.61
428	A0A086EJW3	DNA topoisomerase 4 subunit B OS=Pectobacterium brasiliense OX=180957 GN=parE PE=3 SV=1	-16.61
429	A0A3S0ZMS1	UPF0261 protein F126LOC_02115 OS=Pectobacterium brasiliense OX=180957 GN=F126LOC_02115 PE=3 SV=1	-16.61
430	A0A0M2F1R8	Uncharacterized protein OS=Pectobacterium brasiliense OX=180957 GN=KU74_00260 PE=4 SV=1	-16.61
431	A0A086F0A3	Cytochrome o ubiquinol oxidase subunit I OS=Pectobacterium brasiliense OX=180957 GN=F126LOC_03362 PE=3 SV=1	-16.61
432	A0A086ELG9	Ribosomal RNA small subunit methyltransferase E OS=Pectobacterium brasiliense OX=180957 GN=IW01_14370 PE=3 SV=1	-16.61
433	A0A086F1U6	Lipoate-protein ligase A OS=Pectobacterium brasiliense OX=180957 GN=lplA PE=3 SV=1	-16.61
434	A0A086ERE3	Phosphatase NudJ OS=Pectobacterium brasiliense OX=180957 GN=nudJ PE=3 SV=1	-16.61
435	A0A433N0Q6	Oxidoreductase OS=Pectobacterium brasiliense OX=180957 GN=F126LOC_04138 PE=4 SV=1	-16.61
436	A0A086E3M1	Semialdehyde dehydrogenase OS=Pectobacterium brasiliense OX=180957 GN=IW01_20190 PE=3 SV=1	-16.61
437	A0A3S0ZLZ7	tRNA-cytidine(32) 2-sulfurtransferase OS=Pectobacterium brasiliense OX=180957 GN=ttcA PE=3 SV=1	-16.61
438	A0A086ESH6	Serine hydroxymethyltransferase OS=Pectobacterium brasiliense OX=180957 GN=glyA PE=3 SV=1	-16.61
439	A0A086F0E0	Ferrochelatase OS=Pectobacterium brasiliense OX=180957 GN=hemH PE=3 SV=1	-16.61
440	A0A086EV77	Ankyrin OS=Pectobacterium brasiliense OX=180957 GN=IW01_10590 PE=4 SV=1	-16.61
441	A0A086EZT7	Outer-membrane lipoprotein LolB OS=Pectobacterium brasiliense OX=180957 GN=lolB PE=3 SV=1	-16.61
442	A0A086EWJ8	Uncharacterized protein OS=Pectobacterium brasiliense OX=180957 GN=IW01_09335 PE=4 SV=1	-16.61
443	A0A086EY67	Cell division ATP-binding protein FtsE OS=Pectobacterium brasiliense OX=180957 GN=ftsE PE=3 SV=1	-16.61
444	A0A086EA60	Diguanylate cyclase OS=Pectobacterium brasiliense OX=180957 GN=IW01_19780 PE=4 SV=1	-16.61
445	A0A086ED29	tRNA pseudouridine synthase B OS=Pectobacterium brasiliense OX=180957 GN=truB PE=3 SV=1	-16.61
446	A0A0M2F277	Succinate-semialdehyde dehydrogenase OS=Pectobacterium brasiliense OX=180957 GN=gabD PE=3 SV=1	-16.61
447	A0A086EC37	UPF0250 protein F126LOC_04084 OS=Pectobacterium brasiliense OX=180957 GN=F126LOC_04084 PE=3 SV=1	-16.61
448	A0A086EJT8	GntR family transcriptional regulator OS=Pectobacterium brasiliense OX=180957 GN=IW01_16455 PE=4 SV=1	-16.61
449	A0A086EM23	Alanine racemase OS=Pectobacterium brasiliense OX=180957 GN=alr PE=3 SV=1	-16.61
450	A0A086ER94	GSH-dependent disulfide bond oxidoreductase OS=Pectobacterium brasiliense OX=180957 GN=IW01_20110 PE=4 SV=1	-16.61
451	A0A086EMD4	Fatty acid oxidation complex subunit alpha OS=Pectobacterium brasiliense OX=180957 GN=fadB PE=3 SV=1	-16.61
452	A0A433N622	Riboflavin biosynthesis protein RibD OS=Pectobacterium brasiliense OX=180957 GN=F126LOC_03346 PE=3 SV=1	-16.61
453	A0A086EFV8	Ribonuclease T OS=Pectobacterium brasiliense OX=180957 GN=rnt PE=3 SV=1	-16.61
454	A0A086ES41	Methionine aminotransferase OS=Pectobacterium brasiliense OX=180957 GN=IW01_11250 PE=4 SV=1	-16.61
455	A0A433NI50	TonB-system energizer ExbB OS=Pectobacterium brasiliense OX=180957 GN=F126LOC_00128 PE=3 SV=1	-16.61
456	A0A3S0XVM8	Probable GTP-binding protein EngB OS=Pectobacterium brasiliense OX=180957 GN=engB PE=3 SV=1	-16.61
457	A0A086EXK0	Phosphate-specific transport system accessory protein PhoU OS=Pectobacterium brasiliense OX=180957 GN=F126LOC_04314 PE=3 SV=1	-16.61
458	A0A0M2F1A7	Pectin acetylesterase OS=Pectobacterium brasiliense OX=180957 GN=KU74_16060 PE=4 SV=1	-16.61
459	A0A3S1AJT0	Cell division protein ZapE OS=Pectobacterium brasiliense OX=180957 GN=zapE PE=3 SV=1	-16.61
460	A0A086ER82	NADH-quinone oxidoreductase subunit A OS=Pectobacterium brasiliense OX=180957 GN=nuoA PE=3 SV=1	-16.61
461	A0A086EVC1	3-oxoacyl-ACP reductase OS=Pectobacterium brasiliense OX=180957 GN=IW01_09530 PE=4 SV=1	-16.61
462	A0A0M2F455	DNA mismatch repair protein MutS OS=Pectobacterium brasiliense OX=180957 GN=mutS PE=3 SV=1	-16.61
463	A0A0M2F6J9	1-deoxy-D-xylulose 5-phosphate reductoisomerase OS=Pectobacterium brasiliense OX=180957 GN=dxr PE=3 SV=1	-16.61
464	A0A086EZC6	Arsenate reductase OS=Pectobacterium brasiliense OX=180957 GN=IW01_05310 PE=3 SV=1	-16.61
465	A0A0M2F5A1	Membrane protein OS=Pectobacterium brasiliense OX=180957 GN=KU74_01495 PE=4 SV=1	-16.61
466	A0A086EUL3	Pantothenate kinase OS=Pectobacterium brasiliense OX=180957 GN=coaA PE=3 SV=1	-16.61
467	A0A086ESG7	ABC transporter ATP-binding protein OS=Pectobacterium brasiliense OX=180957 GN=IW01_11945 PE=4 SV=1	-16.61
468	A0A086ED14	Elongation factor P--(R)-beta-lysine ligase OS=Pectobacterium brasiliense OX=180957 GN=epmA PE=3 SV=1	-16.61
469	A0A086E3H1	Phenazine biosynthesis protein PhzF family OS=Pectobacterium brasiliense OX=180957 GN=IW01_19910 PE=4 SV=1	-16.61
470	A0A086E359	GTPase Era OS=Pectobacterium brasiliense OX=180957 GN=era PE=3 SV=1	-16.61
471	A0A086EK82	Altronate hydrolase OS=Pectobacterium brasiliense OX=180957 GN=IW01_17200 PE=4 SV=1	-16.61
472	A0A086EUH6	6-phosphogluconate phosphatase OS=Pectobacterium brasiliense OX=180957 GN=IW01_11025 PE=4 SV=1	-16.61
473	A0A0M2F6W5	Mandelate racemase/muconate lactonizing protein OS=Pectobacterium brasiliense OX=180957 GN=KU74_04995 PE=3 SV=1	-16.61
474	A0A433N5D8	ClpV1 family T6SS ATPase OS=Pectobacterium brasiliense OX=180957 GN=F126LOC_03464 PE=3 SV=1	-16.61
475	A0A0M2EXW7	Protein MtfA OS=Pectobacterium brasiliense OX=180957 GN=mtfA PE=3 SV=1	-16.61
476	A0A433NG22	Hydroxyacylglutathione hydrolase OS=Pectobacterium brasiliense OX=180957 GN=F126LOC_00910 PE=4 SV=1	-16.61
477	A0A086F0U4	Ribosomal RNA large subunit methyltransferase E OS=Pectobacterium brasiliense OX=180957 GN=rlmE PE=3 SV=1	-16.61
478	A0A086EXH8	tRNA uridine 5-carboxymethylaminomethyl modification enzyme MnmG OS=Pectobacterium brasiliense OX=180957 GN=mnmG PE=3 SV=1	-16.61
479	A0A086EVX7	Biopolymer transporter ExbD OS=Pectobacterium brasiliense OX=180957 GN=IW01_16765 PE=3 SV=1	-16.61
480	A0A086E3P6	ABC transporter permease OS=Pectobacterium brasiliense OX=180957 GN=IW01_20320 PE=4 SV=1	-16.61
481	A0A086E8Z5	Biotin synthase OS=Pectobacterium brasiliense OX=180957 GN=bioB PE=3 SV=1	-16.61
482	A0A086EYH2	Glucans biosynthesis glucosyltransferase H OS=Pectobacterium brasiliense OX=180957 GN=mdoH PE=3 SV=1	-16.61
483	A0A3S0ZR28	Uncharacterized protein OS=Pectobacterium brasiliense OX=180957 GN=F126LOC_01289 PE=4 SV=1	-16.61
484	A0A3S0XWH8	Cyanovirin containing protein OS=Pectobacterium brasiliense OX=180957 GN=F126LOC_02009 PE=4 SV=1	-16.61
485	A0A086E9J2	Iron-sulfur cluster carrier protein OS=Pectobacterium brasiliense OX=180957 GN=IW01_19455 PE=3 SV=1	-16.61
486	A0A086EF18	GMP reductase OS=Pectobacterium brasiliense OX=180957 GN=guaC PE=3 SV=1	-16.61
487	A0A086EQM4	Uncharacterized protein OS=Pectobacterium brasiliense OX=180957 GN=IW01_12690 PE=4 SV=1	-16.61
488	A0A086ENB1	Hemolysin D OS=Pectobacterium brasiliense OX=180957 GN=F126LOC_00522 PE=3 SV=1	-16.61
489	A0A3S5K252	Ribosomal RNA large subunit methyltransferase F OS=Pectobacterium brasiliense OX=180957 GN=rlmF PE=3 SV=1	-16.61
490	A0A086F2D1	7-carboxy-7-deazaguanine synthase OS=Pectobacterium brasiliense OX=180957 GN=queE PE=3 SV=1	-16.61
491	A0A086EJI1	Glycerol-3-phosphate dehydrogenase [NAD(P)+] OS=Pectobacterium brasiliense OX=180957 GN=gpsA PE=3 SV=1	-16.61
492	A0A433N2C3	6-phosphogluconate phosphatase OS=Pectobacterium brasiliense OX=180957 GN=F126LOC_03967 PE=4 SV=1	-16.61
493	A0A086EXM2	tRNA modification GTPase MnmE OS=Pectobacterium brasiliense OX=180957 GN=trmE PE=3 SV=1	-16.61
494	A0A433NBW4	Bifunctional uridylyltransferase/uridylyl-removing enzyme OS=Pectobacterium brasiliense OX=180957 GN=glnD PE=3 SV=1	-16.61
495	A0A3S0XTK0	Beta-hexosaminidase OS=Pectobacterium brasiliense OX=180957 GN=nagZ PE=3 SV=1	-16.61
496	A0A086E3P5	Probable malate:quinone oxidoreductase OS=Pectobacterium brasiliense OX=180957 GN=mqo PE=3 SV=1	-16.61
497	A0A086F159	FAD_binding_3 domain-containing protein OS=Pectobacterium brasiliense OX=180957 GN=IW01_01835 PE=4 SV=1	-16.61
498	A0A086F235	D-alanyl-D-alanine endopeptidase OS=Pectobacterium brasiliense OX=180957 GN=pbpG PE=3 SV=1	-16.61
499	A0A086F267	Baseplate protein OS=Pectobacterium brasiliense OX=180957 GN=IW01_00790 PE=4 SV=1	-16.61
500	A0A086EZW8	Iron ABC transporter permease OS=Pectobacterium brasiliense OX=180957 GN=IW01_04870 PE=4 SV=1	-16.61
501	A0A3S0Y0C6	Uncharacterized protein OS=Pectobacterium brasiliense OX=180957 GN=F126LOC_00337 PE=4 SV=1	-16.61
502	A0A086F1Z2	Glutamine amidotransferase OS=Pectobacterium brasiliense OX=180957 GN=IW01_00385 PE=4 SV=1	-16.61
503	A0A3S0ZUB3	ABC transporter substrate-binding protein OS=Pectobacterium brasiliense OX=180957 GN=F126LOC_03088 PE=4 SV=1	-16.61
504	A0A086EZ24	Glycerate dehydrogenase OS=Pectobacterium brasiliense OX=180957 GN=IW01_06365 PE=3 SV=1	-16.61
505	A0A086EPQ5	Glucarate dehydratase OS=Pectobacterium brasiliense OX=180957 GN=gudD PE=3 SV=1	-16.61
506	A0A433NGA2	Spermidine/putrescine import ATP-binding protein PotA OS=Pectobacterium brasiliense OX=180957 GN=potG PE=3 SV=1	-16.61
507	A0A3S0ZJF0	Uncharacterized protein OS=Pectobacterium brasiliense OX=180957 GN=F126LOC_03254 PE=4 SV=1	-16.61
508	A0A086EG21	RNA polymerase sigma factor RpoS OS=Pectobacterium brasiliense OX=180957 GN=rpoS PE=3 SV=1	-16.61
509	A0A086EMA8	Chemotaxis protein OS=Pectobacterium brasiliense OX=180957 GN=IW01_15920 PE=4 SV=1	-16.61
510	A0A3S0ZYB9	D-galactonate dehydratase OS=Pectobacterium brasiliense OX=180957 GN=dgoD PE=3 SV=1	-16.61
511	A0A086EKF1	2,3-dihydroxybenzoate-2,3-dehydrogenase OS=Pectobacterium brasiliense OX=180957 GN=IW01_17590 PE=4 SV=1	-16.61
512	A0A086ELF5	N-acetylmuramoyl-L-alanine amidase OS=Pectobacterium brasiliense OX=180957 GN=IW01_14300 PE=4 SV=1	-16.61
513	A0A086EQM0	Aldo_ket_red domain-containing protein OS=Pectobacterium brasiliense OX=180957 GN=IW01_12670 PE=4 SV=1	-16.61
514	A0A086EXG9	BOF domain-containing protein OS=Pectobacterium brasiliense OX=180957 GN=IW01_08410 PE=4 SV=1	-16.61
515	A0A086ELL6	4-hydroxy-3-methylbut-2-enyl diphosphate reductase OS=Pectobacterium brasiliense OX=180957 GN=ispH PE=3 SV=1	-16.61
516	A0A3S0XTR0	Alpha/beta hydrolase OS=Pectobacterium brasiliense OX=180957 GN=F126LOC_01480 PE=4 SV=1	-16.61
517	A0A433N009	Acyl-CoA esterase OS=Pectobacterium brasiliense OX=180957 GN=F126LOC_04258 PE=4 SV=1	-16.61
518	A0A086E9U3	LPS-assembly lipoprotein LptE OS=Pectobacterium brasiliense OX=180957 GN=lptE PE=3 SV=1	-16.61
519	A0A086EBR5	Phenolic acid decarboxylase OS=Pectobacterium brasiliense OX=180957 GN=IW01_19205 PE=4 SV=1	-16.61
520	A0A086F156	AMP-dependent synthetase OS=Pectobacterium brasiliense OX=180957 GN=IW01_01820 PE=4 SV=1	-16.61
521	A0A0M2F0B8	Adenosylmethionine-8-amino-7-oxononanoate aminotransferase OS=Pectobacterium brasiliense OX=180957 GN=bioA PE=3 SV=1	-16.61
522	A0A086F2B4	GntR family transcriptional regulator OS=Pectobacterium brasiliense OX=180957 GN=IW01_00110 PE=4 SV=1	-16.61
523	A0A086EHW9	Recombination-associated protein RdgC OS=Pectobacterium brasiliense OX=180957 GN=rdgC PE=3 SV=1	-16.61
524	A0A086EFD7	23S rRNA (guanosine-2'-O-)-methyltransferase RlmB OS=Pectobacterium brasiliense OX=180957 GN=rlmB PE=3 SV=1	-16.61
525	A0A086EUQ3	Arginine ABC transporter ATP-binding protein OS=Pectobacterium brasiliense OX=180957 GN=IW01_09680 PE=4 SV=1	-16.61
526	A0A086E3A9	ABC transporter OS=Pectobacterium brasiliense OX=180957 GN=F126LOC_01347 PE=4 SV=1	-16.61
527	A0A094R9R1	Uncharacterized protein OS=Pectobacterium brasiliense OX=180957 GN=KU74_18760 PE=4 SV=1	-16.61
528	A0A086EZV1	Membrane protein OS=Pectobacterium brasiliense OX=180957 GN=IW01_04780 PE=4 SV=1	-16.61
529	A0A086ETN8	Nucleoid occlusion factor SlmA OS=Pectobacterium brasiliense OX=180957 GN=slmA PE=3 SV=1	-16.61
530	A0A3S1AEH8	Flagellar protein FliL OS=Pectobacterium brasiliense OX=180957 GN=fliL PE=3 SV=1	-16.61
531	A0A086EZC7	Beta-barrel assembly-enhancing protease OS=Pectobacterium brasiliense OX=180957 GN=bepA PE=3 SV=1	-16.61
532	A0A086F1R2	Flagellar protein FliT OS=Pectobacterium brasiliense OX=180957 GN=fliT PE=3 SV=1	-16.61
533	A0A0M2F7E8	2-alkenal reductase OS=Pectobacterium brasiliense OX=180957 GN=KU74_06645 PE=4 SV=1	-16.61
534	A0A086E3X7	UvrABC system protein B OS=Pectobacterium brasiliense OX=180957 GN=uvrB PE=3 SV=1	-16.61
535	A0A086F092	1-deoxy-D-xylulose-5-phosphate synthase OS=Pectobacterium brasiliense OX=180957 GN=dxs PE=3 SV=1	-16.61
536	A0A433N2N9	Glycoside hydrolase OS=Pectobacterium brasiliense OX=180957 GN=F126LOC_03858 PE=4 SV=1	-16.61
537	A0A086ER00	UDP-N-acetyl-D-mannosaminuronic acid transferase OS=Pectobacterium brasiliense OX=180957 GN=wecG PE=3 SV=1	-16.61
538	A0A086F1R3	Flagellar secretion chaperone FliS OS=Pectobacterium brasiliense OX=180957 GN=fliS PE=3 SV=1	-16.61
539	A0A3S5K254	Flp family type IVb pilin OS=Pectobacterium brasiliense OX=180957 GN=F126LOC_00507 PE=4 SV=1	-16.61
540	A0A433NC43	Glutathione S-transferase OS=Pectobacterium brasiliense OX=180957 GN=F126LOC_02221 PE=3 SV=1	-16.61
541	A0A0M2F545	D-alanyl-D-alanine carboxypeptidase OS=Pectobacterium brasiliense OX=180957 GN=KU74_06690 PE=4 SV=1	-16.61
542	A0A086EX59	XRE family transcriptional regulator OS=Pectobacterium brasiliense OX=180957 GN=IW01_03010 PE=4 SV=1	-16.61
543	A0A086EEN8	Tautomerase PptA OS=Pectobacterium brasiliense OX=180957 GN=pptA PE=3 SV=1	-16.61
544	A0A086ELU3	DNA gyrase inhibitor YacG OS=Pectobacterium brasiliense OX=180957 GN=yacG PE=3 SV=1	-16.61
545	A0A0M2F4L7	ABC transporter ATP-binding protein OS=Pectobacterium brasiliense OX=180957 GN=KU74_05625 PE=4 SV=1	-16.61
546	A0A086F0N3	Hydroxymethylpyrimidine kinase OS=Pectobacterium brasiliense OX=180957 GN=IW01_03260 PE=4 SV=1	-16.61
547	A0A086ECP7	UPF0253 protein F126LOC_02212 OS=Pectobacterium brasiliense OX=180957 GN=F126LOC_02212 PE=3 SV=1	-16.61
548	A0A086EN20	tRNA pseudouridine synthase A OS=Pectobacterium brasiliense OX=180957 GN=truA PE=3 SV=1	-16.61
549	A0A433N0R6	FMN reductase OS=Pectobacterium brasiliense OX=180957 GN=F126LOC_04160 PE=4 SV=1	-16.61
550	A0A086ES13	2Fe-2S ferredoxin OS=Pectobacterium brasiliense OX=180957 GN=F126LOC_01448 PE=4 SV=1	-16.61
551	A0A086F0A4	Ubiquinol oxidase subunit 2 OS=Pectobacterium brasiliense OX=180957 GN=IW01_03545 PE=3 SV=1	-16.61
552	A0A086EYZ7	UPF0352 protein F126LOC_01065 OS=Pectobacterium brasiliense OX=180957 GN=F126LOC_01065 PE=3 SV=1	-16.61
553	A0A086F037	Oxygen-dependent coproporphyrinogen-III oxidase OS=Pectobacterium brasiliense OX=180957 GN=hemF PE=3 SV=1	-16.61
554	A0A086F0R2	Bac_luciferase domain-containing protein OS=Pectobacterium brasiliense OX=180957 GN=IW01_02695 PE=4 SV=1	-16.61
555	A0A0M2EXR0	Serine acetyltransferase OS=Pectobacterium brasiliense OX=180957 GN=cysE PE=3 SV=1	-16.61
556	A0A086EDE7	Citrate synthase OS=Pectobacterium brasiliense OX=180957 GN=gltA PE=3 SV=1	-16.61
557	A0A086EFW1	HTH-type transcriptional repressor PurR OS=Pectobacterium brasiliense OX=180957 GN=purR PE=3 SV=1	-16.61
558	A0A086F0F2	HicB-like domain-containing protein OS=Pectobacterium brasiliense OX=180957 GN=IW01_03800 PE=4 SV=1	-16.61
559	A0A086F1J2	6-phospho-beta-glucosidase OS=Pectobacterium brasiliense OX=180957 GN=IW01_02560 PE=3 SV=1	-16.61
560	A0A086E3B2	Acetyltransferase OS=Pectobacterium brasiliense OX=180957 GN=IW01_21605 PE=4 SV=1	-16.61
561	A0A0M2F4D8	Methyltransferase OS=Pectobacterium brasiliense OX=180957 GN=KU74_05215 PE=4 SV=1	-16.61
562	A0A0M2F1M9	Molybdopterin-synthase adenylyltransferase OS=Pectobacterium brasiliense OX=180957 GN=KU74_00060 PE=4 SV=1	-16.61
563	A0A086EUB5	Ribonucleoside-diphosphate reductase subunit beta OS=Pectobacterium brasiliense OX=180957 GN=F126LOC_01335 PE=3 SV=1	-16.61
564	A0A0M2F449	Protein TusB OS=Pectobacterium brasiliense OX=180957 GN=tusB PE=3 SV=1	-16.61
565	A0A433NEJ9	Germin subfamily 1 member 15 OS=Pectobacterium brasiliense OX=180957 GN=F126LOC_01553 PE=4 SV=1	-16.61
566	A0A086E6T8	30S ribosomal protein S5 alanine N-acetyltransferase OS=Pectobacterium brasiliense OX=180957 GN=F126LOC_00887 PE=4 SV=1	-16.61
567	A0A086ERC0	Uncharacterized protein OS=Pectobacterium brasiliense OX=180957 GN=IW01_12485 PE=4 SV=1	-16.61
568	A0A086EV11	Membrane protein OS=Pectobacterium brasiliense OX=180957 GN=IW01_10235 PE=4 SV=1	-16.61
569	A0A086EZ40	Glutathione S-transferase OS=Pectobacterium brasiliense OX=180957 GN=F126LOC_01015 PE=4 SV=1	-16.61
570	A0A086F0N8	GCN5 family acetyltransferase OS=Pectobacterium brasiliense OX=180957 GN=IW01_03285 PE=4 SV=1	-16.61
571	A0A086EZV6	Aminodeoxychorismate synthase OS=Pectobacterium brasiliense OX=180957 GN=pabB PE=4 SV=1	-16.61
572	A0A086F0X9	TPR_REGION domain-containing protein OS=Pectobacterium brasiliense OX=180957 GN=IW01_03065 PE=4 SV=1	-16.61
573	A0A086EQP4	Oligopeptide transporter ATP-binding component OS=Pectobacterium brasiliense OX=180957 GN=oppD PE=3 SV=1	-16.61
574	A0A086F0U2	Dihydropteroate synthase OS=Pectobacterium brasiliense OX=180957 GN=folP PE=3 SV=1	-16.61
575	A0A086E3C6	Lytic murein transglycosylase OS=Pectobacterium brasiliense OX=180957 GN=mltD PE=4 SV=1	-16.61
576	A0A086F261	Ferredoxin OS=Pectobacterium brasiliense OX=180957 GN=IW01_00760 PE=4 SV=1	-16.61
577	A0A086EZQ0	ATP-dependent helicase HrpA OS=Pectobacterium brasiliense OX=180957 GN=IW01_05205 PE=4 SV=1	-16.61
578	A0A086E688	Membrane protein OS=Pectobacterium brasiliense OX=180957 GN=F126LOC_01091 PE=4 SV=1	-16.61
579	A0A433N8S0	Uncharacterized protein OS=Pectobacterium brasiliense OX=180957 GN=F126LOC_02844 PE=4 SV=1	-16.61
580	A0A086E3N5	Spore coat protein U OS=Pectobacterium brasiliense OX=180957 GN=IW01_20260 PE=4 SV=1	-16.61
581	A0A086ELF4	ADP-binding protein OS=Pectobacterium brasiliense OX=180957 GN=F126LOC_01800 PE=4 SV=1	-16.61
582	A0A433N9K2	UPF0225 protein F126LOC_02561 OS=Pectobacterium brasiliense OX=180957 GN=F126LOC_02561 PE=3 SV=1	-16.61
583	A0A433N0W1	Hydrolase OS=Pectobacterium brasiliense OX=180957 GN=F126LOC_04161 PE=4 SV=1	-16.61
584	A0A086F0V8	tRNA N6-adenosine threonylcarbamoyltransferase OS=Pectobacterium brasiliense OX=180957 GN=tsaD PE=3 SV=1	-16.61
585	A0A086EQF9	Murein hydrolase effector LrgB OS=Pectobacterium brasiliense OX=180957 GN=IW01_13595 PE=4 SV=1	-16.61
586	A0A086F0R0	Organic hydroperoxide resistance protein OS=Pectobacterium brasiliense OX=180957 GN=F126LOC_01520 PE=4 SV=1	-16.61
587	A0A086EXH9	Ribosomal RNA small subunit methyltransferase G OS=Pectobacterium brasiliense OX=180957 GN=gidB PE=3 SV=1	-16.61
588	A0A086ED48	Acetolactate synthase 2 regulatory subunit OS=Pectobacterium brasiliense OX=180957 GN=ilvM PE=4 SV=1	-16.61
589	A0A086F118	Penicillin-binding protein activator LpoB OS=Pectobacterium brasiliense OX=180957 GN=lpoB PE=3 SV=1	-16.61
590	A0A086EQU4	Glycogen synthase OS=Pectobacterium brasiliense OX=180957 GN=glgA PE=3 SV=1	-16.61
591	A0A086EYX9	Der GTPase-activating protein YihI OS=Pectobacterium brasiliense OX=180957 GN=yihI PE=3 SV=1	-16.61
592	A0A086EJP1	3-dehydroquinate dehydratase OS=Pectobacterium brasiliense OX=180957 GN=aroQ PE=3 SV=1	-16.61
593	A0A3S0ZV83	ABC transporter substrate-binding protein OS=Pectobacterium brasiliense OX=180957 GN=F126LOC_01719 PE=4 SV=1	-16.61
594	A0A086F1T9	NAD-dependent protein deacylase OS=Pectobacterium brasiliense OX=180957 GN=cobB PE=3 SV=1	-16.61
595	A0A086EM96	L-threonine 3-dehydrogenase OS=Pectobacterium brasiliense OX=180957 GN=tdh PE=3 SV=1	-16.61
596	A0A086ERV7	PTS mannose transporter subunit IID OS=Pectobacterium brasiliense OX=180957 GN=F126LOC_00770 PE=4 SV=1	-16.61
597	A0A086E4M7	Nitrite reductase OS=Pectobacterium brasiliense OX=180957 GN=nirD PE=4 SV=1	-16.61
598	A0A1B1MR82	Mannitol-1-phosphate-5-dehydrogenase (Fragment) OS=Pectobacterium brasiliense OX=180957 PE=4 SV=1	-16.61
599	A0A086EBE1	Gluconokinase OS=Pectobacterium brasiliense OX=180957 GN=idnK PE=3 SV=1	-16.61
600	A0A086F026	Cysteine synthase OS=Pectobacterium brasiliense OX=180957 GN=cysM PE=3 SV=1	-16.61
601	A0A086E713	Protease HtpX OS=Pectobacterium brasiliense OX=180957 GN=htpX PE=3 SV=1	-16.61
602	A0A0M2F4U7	SnoaL-like domain-containing protein OS=Pectobacterium brasiliense OX=180957 GN=KU74_06130 PE=4 SV=1	-16.61
603	A0A086F1C7	Formate dehydrogenase OS=Pectobacterium brasiliense OX=180957 GN=IW01_02200 PE=3 SV=1	-16.61
604	A0A086EFV3	Anhydro-N-acetylmuramic acid kinase OS=Pectobacterium brasiliense OX=180957 GN=anmK PE=3 SV=1	-16.61
605	A0A086ELP2	4-hydroxythreonine-4-phosphate dehydrogenase OS=Pectobacterium brasiliense OX=180957 GN=pdxA PE=3 SV=1	-16.61
606	A0A086EKF3	Peptide synthetase OS=Pectobacterium brasiliense OX=180957 GN=IW01_17600 PE=3 SV=1	-16.61
607	A0A086EZ28	KTSC domain-containing protein OS=Pectobacterium brasiliense OX=180957 GN=F126LOC_01034 PE=4 SV=1	-16.61
608	A0A086EZA7	DNA-binding response regulator OS=Pectobacterium brasiliense OX=180957 GN=F126LOC_02262 PE=4 SV=1	-16.61
609	A0A086EY70	PanD regulatory factor OS=Pectobacterium brasiliense OX=180957 GN=panZ PE=3 SV=1	-16.61
610	A0A086F1L6	Diguanylate cyclase OS=Pectobacterium brasiliense OX=180957 GN=IW01_01295 PE=4 SV=1	-16.61
611	A0A086EZV0	Long-chain fatty acid--CoA ligase OS=Pectobacterium brasiliense OX=180957 GN=IW01_04775 PE=4 SV=1	-16.61
612	A0A0M2EZ30	Protein adenylyltransferase SelO OS=Pectobacterium brasiliense OX=180957 GN=selO PE=3 SV=1	-16.61
613	A0A086EJY6	1-acyl-sn-glycerol-3-phosphate acyltransferase OS=Pectobacterium brasiliense OX=180957 GN=IW01_16695 PE=3 SV=1	-16.61
614	A0A086EXG8	D-ribose pyranase OS=Pectobacterium brasiliense OX=180957 GN=rbsD PE=3 SV=1	-16.61
615	A0A086F0T8	Glycine cleavage system H protein OS=Pectobacterium brasiliense OX=180957 GN=gcvH PE=3 SV=1	-16.61
616	A0A086F044	Oxidoreductase OS=Pectobacterium brasiliense OX=180957 GN=F126LOC_00646 PE=4 SV=1	-16.61
617	A0A0M2EZA0	Phospho-2-dehydro-3-deoxyheptonate aldolase OS=Pectobacterium brasiliense OX=180957 GN=KU74_09395 PE=3 SV=1	-16.61
618	A0A086EK24	Acetyltransferase OS=Pectobacterium brasiliense OX=180957 GN=IW01_16890 PE=4 SV=1	-16.61
619	A0A086EYN5	Pyridoxal phosphate phosphatase OS=Pectobacterium brasiliense OX=180957 GN=IW01_06855 PE=4 SV=1	-16.61
620	A0A0M2F5B4	Outer membrane receptor protein OS=Pectobacterium brasiliense OX=180957 GN=KU74_02330 PE=3 SV=1	-16.61
621	A0A086EBQ6	DNA-3-methyladenine glycosidase OS=Pectobacterium brasiliense OX=180957 GN=IW01_19155 PE=4 SV=1	-16.61
622	A0A086F0F6	Protease OS=Pectobacterium brasiliense OX=180957 GN=IW01_03820 PE=4 SV=1	-16.61
623	A0A086EYI4	Sulfurtransferase OS=Pectobacterium brasiliense OX=180957 GN=IW01_07360 PE=3 SV=1	-16.61
624	A0A086EQL7	UPF0229 protein IW01_12655 OS=Pectobacterium brasiliense OX=180957 GN=IW01_12655 PE=3 SV=1	-16.61
625	A0A0M2EZT1	Dihydromonapterin reductase OS=Pectobacterium brasiliense OX=180957 GN=KU74_10275 PE=4 SV=1	-16.61
626	A0A086EZ72	AcrR family transcriptional regulator OS=Pectobacterium brasiliense OX=180957 GN=IW01_06085 PE=4 SV=1	-16.61
627	A0A086EC31	Ribosomal silencing factor RsfS OS=Pectobacterium brasiliense OX=180957 GN=rsfS PE=3 SV=1	-16.61
628	A0A0M2F4A1	Membrane-bound lytic murein transglycosylase A OS=Pectobacterium brasiliense OX=180957 GN=mltA PE=4 SV=1	-16.61
629	A0A086EBU2	Membrane protein OS=Pectobacterium brasiliense OX=180957 GN=IW01_19350 PE=4 SV=1	-16.61
630	A0A433N088	Polyphenol oxidase OS=Pectobacterium brasiliense OX=180957 GN=yfiH PE=3 SV=1	-16.61
631	A0A433NCY1	Right oriC-binding transcriptional activator OS=Pectobacterium brasiliense OX=180957 GN=F126LOC_01841 PE=4 SV=1	-16.61
632	A0A086F1W8	Holliday junction ATP-dependent DNA helicase RuvA OS=Pectobacterium brasiliense OX=180957 GN=ruvA PE=3 SV=1	-16.61
633	A0A086EWX5	Transcriptional regulator OS=Pectobacterium brasiliense OX=180957 GN=F126LOC_00647 PE=4 SV=1	-16.61
634	A0A0M2EVG1	Diguanylate cyclase OS=Pectobacterium brasiliense OX=180957 GN=KU74_21890 PE=4 SV=1	-16.61
635	A0A086EU19	(P)ppGpp synthetase OS=Pectobacterium brasiliense OX=180957 GN=IW01_19405 PE=3 SV=1	-16.61
636	A0A086E6U6	Carboxy-S-adenosyl-L-methionine synthase OS=Pectobacterium brasiliense OX=180957 GN=cmoA PE=3 SV=1	-16.61
637	A0A086EBM3	LprI domain-containing protein OS=Pectobacterium brasiliense OX=180957 GN=IW01_18985 PE=4 SV=1	-16.61
638	A0A086E360	Ribonuclease 3 OS=Pectobacterium brasiliense OX=180957 GN=rnc PE=3 SV=1	-16.61
639	A0A086F0E9	Cys-tRNA(Pro)/Cys-tRNA(Cys) deacylase OS=Pectobacterium brasiliense OX=180957 GN=IW01_03785 PE=3 SV=1	-16.61
640	A0A433N454	Uncharacterized protein OS=Pectobacterium brasiliense OX=180957 GN=F126LOC_03645 PE=4 SV=1	-16.61
641	A0A086EQK7	Regulator of sigma D OS=Pectobacterium brasiliense OX=180957 GN=rsd PE=3 SV=1	-16.61
642	A0A3S1A2B3	Coenzyme A biosynthesis bifunctional protein CoaBC OS=Pectobacterium brasiliense OX=180957 GN=F126LOC_02895 PE=3 SV=1	-16.61
643	A0A086EUU8	Epimerase domain-containing protein OS=Pectobacterium brasiliense OX=180957 GN=IW01_09910 PE=4 SV=1	-16.61
644	A0A086EDC7	DeoR/GlpR family transcriptional regulator OS=Pectobacterium brasiliense OX=180957 GN=F126LOC_03059 PE=4 SV=1	-16.61
645	A0A086ERM4	Corrinoid adenosyltransferase OS=Pectobacterium brasiliense OX=180957 GN=F126LOC_02596 PE=3 SV=1	-16.61
646	A0A086EWH6	Dihydrodipicolinate synthetase OS=Pectobacterium brasiliense OX=180957 GN=IW01_09210 PE=3 SV=1	-16.61
647	A0A086EX11	SsrA-binding protein OS=Pectobacterium brasiliense OX=180957 GN=smpB PE=3 SV=1	-16.61
648	A0A086EB67	Cysteine desulfuration protein SufE OS=Pectobacterium brasiliense OX=180957 GN=sufE PE=3 SV=1	-16.61
649	A0A0M2F745	Uncharacterized protein OS=Pectobacterium brasiliense OX=180957 GN=KU74_06625 PE=4 SV=1	-16.61
650	A0A0M2F0H0	Pyoverdine biosynthesis protein PvcB OS=Pectobacterium brasiliense OX=180957 GN=KU74_15400 PE=4 SV=1	-16.61
651	A0A3S5K235	Serine/threonine protein kinase OS=Pectobacterium brasiliense OX=180957 GN=F126LOC_00184 PE=4 SV=1	-16.61
652	A0A086EV29	Nucleoside hydrolase OS=Pectobacterium brasiliense OX=180957 GN=IW01_10335 PE=3 SV=1	-16.61
653	A0A086EUW8	Iron ABC transporter ATP-binding protein OS=Pectobacterium brasiliense OX=180957 GN=F126LOC_00927 PE=4 SV=1	-16.61
654	A0A0M2F7J1	Endonuclease OS=Pectobacterium brasiliense OX=180957 GN=KU74_08960 PE=4 SV=1	-16.61
655	A0A086E398	ATP-dependent helicase HrpB OS=Pectobacterium brasiliense OX=180957 GN=IW01_21535 PE=4 SV=1	-16.61
656	A0A3S0XYP8	Nucleoside-specific channel-forming protein Tsx OS=Pectobacterium brasiliense OX=180957 GN=F126LOC_01939 PE=4 SV=1	-16.61
657	A0A086EVR9	Cell division protein BolA OS=Pectobacterium brasiliense OX=180957 GN=F126LOC_00065 PE=3 SV=1	-16.61
658	A0A433NJ41	Flp pilus assembly protein CpaB OS=Pectobacterium brasiliense OX=180957 GN=F126LOC_00509 PE=4 SV=1	-16.61
659	A0A086ETD9	ABC transporter ATP-binding protein OS=Pectobacterium brasiliense OX=180957 GN=livG PE=4 SV=1	-16.61
660	A0A086F1I8	Threonine dehydratase OS=Pectobacterium brasiliense OX=180957 GN=IW01_02540 PE=4 SV=1	-16.61
661	A0A086ELS6	Peptidoglycan D,D-transpeptidase FtsI OS=Pectobacterium brasiliense OX=180957 GN=ftsI PE=3 SV=1	-16.61
662	A0A086EXL8	LysR family transcriptional regulator OS=Pectobacterium brasiliense OX=180957 GN=IW01_08675 PE=3 SV=1	-16.61
663	A0A086EAS3	DNA-binding response regulator OS=Pectobacterium brasiliense OX=180957 GN=F126LOC_02373 PE=4 SV=1	-16.61
664	A0A3S1FP11	Acetyltransferase F126LOC_00652 OS=Pectobacterium brasiliense OX=180957 GN=F126LOC_00652 PE=3 SV=1	-16.61
665	A0A086EUQ8	Hydroxylamine reductase OS=Pectobacterium brasiliense OX=180957 GN=hcp PE=3 SV=1	-16.61
666	A0A086EM05	Uncharacterized protein OS=Pectobacterium brasiliense OX=180957 GN=IW01_15345 PE=4 SV=1	-16.61
667	A0A3S1A0L9	Uncharacterized protein OS=Pectobacterium brasiliense OX=180957 GN=F126LOC_00576 PE=4 SV=1	-16.61
668	A0A086ESI8	Protein translocase subunit SecE OS=Pectobacterium brasiliense OX=180957 GN=secE PE=3 SV=1	-16.61
669	A0A086F068	DNA repair protein RecN OS=Pectobacterium brasiliense OX=180957 GN=IW01_04495 PE=3 SV=1	-16.61
670	A0A0M2F3V8	Citrate lyase subunit beta OS=Pectobacterium brasiliense OX=180957 GN=KU74_00785 PE=3 SV=1	-16.61
671	A0A086EFQ5	Peptide ABC transporter ATP-binding protein OS=Pectobacterium brasiliense OX=180957 GN=IW01_17890 PE=3 SV=1	-16.61
672	A0A086EMC4	Probable protein kinase UbiB OS=Pectobacterium brasiliense OX=180957 GN=ubiB PE=3 SV=1	-16.61
673	A0A086EUQ9	Uncharacterized protein OS=Pectobacterium brasiliense OX=180957 GN=IW01_09715 PE=4 SV=1	-16.61
674	A0A433N0T1	Arsenate reductase OS=Pectobacterium brasiliense OX=180957 GN=F126LOC_04153 PE=3 SV=1	-16.61
675	A0A3S0Y125	Lipoprotein OS=Pectobacterium brasiliense OX=180957 GN=F126LOC_01319 PE=3 SV=1	-16.61
676	A0A3S0ZWP7	Transcriptional regulator YidN, Cro/CI family OS=Pectobacterium brasiliense OX=180957 GN=F126LOC_04315 PE=4 SV=1	-16.61
677	A0A086EG86	7,8-dihydroneopterin aldolase OS=Pectobacterium brasiliense OX=180957 GN=folB PE=3 SV=1	-16.61
678	A0A086ETW7	Uncharacterized protein OS=Pectobacterium brasiliense OX=180957 GN=F126LOC_02824 PE=4 SV=1	-16.61
679	A0A433NGB9	DNA gyrase inhibitor OS=Pectobacterium brasiliense OX=180957 GN=F126LOC_01071 PE=4 SV=1	-16.61
680	A0A433NEN0	Molecular chaperone OS=Pectobacterium brasiliense OX=180957 GN=F126LOC_01626 PE=4 SV=1	-16.61
681	A0A086ESK0	Thiazole synthase OS=Pectobacterium brasiliense OX=180957 GN=thiG PE=3 SV=1	-16.61
682	A0A086EET1	6-phospho-beta-glucosidase OS=Pectobacterium brasiliense OX=180957 GN=IW01_18545 PE=3 SV=1	-16.61
683	A0A086EFZ0	Protein translocase subunit SecY OS=Pectobacterium brasiliense OX=180957 GN=secY PE=3 SV=1	-16.61
684	A0A086EIN7	Transcriptional regulator OS=Pectobacterium brasiliense OX=180957 GN=IW01_03290 PE=4 SV=1	-16.61
685	A0A086EKG9	Type III secretion system protein OS=Pectobacterium brasiliense OX=180957 GN=IW01_17705 PE=3 SV=1	-16.61
686	A0A0M2F6V2	Ditrans,polycis-undecaprenyl-diphosphate synthase ((2E,6E)-farnesyl-diphosphate specific) OS=Pectobacterium brasiliense OX=180957 GN=uppS PE=3 SV=1	-16.61
687	A0A086F1V8	Copper homeostasis protein CutC OS=Pectobacterium brasiliense OX=180957 GN=cutC PE=3 SV=1	-16.61
688	A0A086EYI8	Uncharacterized protein OS=Pectobacterium brasiliense OX=180957 GN=IW01_07380 PE=3 SV=1	-16.61
689	A0A086EUS8	Uncharacterized protein OS=Pectobacterium brasiliense OX=180957 GN=IW01_09810 PE=4 SV=1	-16.61
690	A0A086EHY9	Transcriptional repressor NrdR OS=Pectobacterium brasiliense OX=180957 GN=nrdR PE=3 SV=1	-16.61
691	A0A086EKI1	T3SSipB domain-containing protein OS=Pectobacterium brasiliense OX=180957 GN=IW01_17770 PE=4 SV=1	-16.61
692	A0A086ELT3	UDP-N-acetylmuramate--L-alanine ligase OS=Pectobacterium brasiliense OX=180957 GN=murC PE=3 SV=1	-16.61
693	A0A086E4X2	Nitrate reductase OS=Pectobacterium brasiliense OX=180957 GN=narH PE=4 SV=1	-16.61
694	A0A086EV67	Type VI secretion protein OS=Pectobacterium brasiliense OX=180957 GN=IW01_10540 PE=4 SV=1	-16.61
